# Supplementary material for: Inheritance, QTLs, and Candidate Genes of Lint Percentage in Upland Cotton
Source: Front Genet. 2022 Mar 31;13:855574. doi: 10.3389/fgene.2022.855574 (PMC9016478; doi:10.3389/fgene.2022.855574)
Supplement: Supplementary file 3 [file Table9.XLSX]

## Sheet: Sheet1
Table S9 Genes related to fiber development discovered by comparative transcriptomics
G. hirsutum gene ID	Arabidopsis ID	ArabDesc	Gene name	reference
Metabolism
Gh_A13G0351	AT3G19270	cytochrome P450, family 707, subfamily A, polypeptide 4	AT3G19270	Qin et al., 2019
Gh_D13G0395	AT3G19270	cytochrome P450, family 707, subfamily A, polypeptide 4	AT3G19270	Qin et al., 2019
Gh_D08G1683	AT1G32200	phospholipid/glycerol acyltransferase family protein	ATS1	Qin et al., 2019
Gh_A03G1487	AT2G43090	aconitase/3-isopropylmalate dehydratase protein	SSU1	Qin et al., 2019
Gh_A01G1270	AT2G01290	ribose-5-phosphate isomerase 2	RPI2	Qin et al., 2019
Gh_D08G0936	AT2G18700	trehalose phosphatase/synthase 11	TPS11	Qin et al., 2019
Gh_D01G2232	AT5G01530	light harvesting complex photosystem II	LHCB4.1	Qin et al., 2019
Gh_D01G0156	AT2G20340	pyridoxal phosphate (PLP)-dependent transferases superfamily protein	AT2G20340	Qin et al., 2019
Gh_D01G0629	AT5G36110	cytochrome P450, family 716, subfamily A, polypeptide 1	AT5G36110	Qin et al., 2019
Gh_D05G1605	AT5G54770	thiazole biosynthetic enzyme, chloroplast (ARA6) (THI1) (THI4)	THI4	Qin et al., 2019
Gh_D05G2361	AT4G10340	light-harvesting complex of photosystem II 5	LHCB5	Qin et al., 2019
Gh_A12G0583	AT3G11480	S-adenosyl-L-methionine-dependent methyltransferases superfamily protein	BSMT1	Qin et al., 2019
Gh_A02G1663	AT5G42180	POD superfamily protein	PER64	Qin et al., 2019
Gh_A08G2395	AT2G45550	cytochrome P450, family 76, subfamily C, polypeptide 4	CYP76C4	Qin et al., 2019
Gh_A11G0380	AT1G74920	aldehyde dehydrogenase 10A8	ALDH10A8	Qin et al., 2019
Gh_A05G3328	AT4G33440	PL-like superfamily protein	AT4G33440	Qin et al., 2019
Gh_D07G0692	AT5G15490	UDP-glucose 6-dehydrogenase family protein	UGD3	Qin et al., 2019
Gh_D07G2503	AT3G01910	sulfite oxidase	SOX	Qin et al., 2019
Gh_A11G0965	AT1G02310	glycosyl hydrolase superfamily protein	AT1G02310	Qin et al., 2019
Gh_A06G1309	AT4G22010	SKU5 similar 4	SKS4	Qin et al., 2019
Gh_D11G0237	AT4G23820	PL-like superfamily protein	AT4G23820	Qin et al., 2019
Gh_A13G1123	AT3G26330	cytochrome P450, family 71, subfamily B, polypeptide 37	CYP71B37	Qin et al., 2019
Gh_A05G3108	AT5G40390	raffinose synthase family protein	RS5	Qin et al., 2019
Gh_D12G2437	AT3G48950	PL-like superfamily protein	AT3G48950	Qin et al., 2019
Gh_D11G1910	AT2G23620	methyl esterase 1	MES1	Qin et al., 2019
Gh_A12G0098	AT4G35420	dihydroflavonol 4-reductase-like 1	DRL1	Qin et al., 2019
Gh_A05G0525	AT5G24910	cytochrome P450, family 714, subfamily A, polypeptide 1	CYP714A1	Qin et al., 2019
Gh_D10G1008	AT4G39490	cytochrome P450, family 96, subfamily A, polypeptide 10	CYP96A10	Qin et al., 2019
Gh_D05G0646	AT5G24910	cytochrome P450, family 714, subfamily A, polypeptide 1	CYP714A1	Qin et al., 2019
Gh_A07G1593	AT1G65820	microsomal glutathione s-transferase, putative	AT1G65820	Qin et al., 2019
Gh_D05G1149	AT1G80660	H(+)-ATPase 9	AT1G80660	Qin et al., 2019
Gh_A09G1848	AT5G07990	cytochrome P450 superfamily protein	CYP75B1	Qin et al., 2019
Gh_A09G2349	AT1G05160	cytochrome P450, family 88, subfamily A, polypeptide 3	CYP88A3	Qin et al., 2019
Genetic Information Processing
Gh_A07G1168	AT4G02070	MUTS homolog 6	MSH6	Qin et al., 2019
Gh_D10G0234	AT2G33770	phosphate 2	UBC24	Qin et al., 2019
Gh_A13G0294	AT2G21660	cold, circadian rhythm, and RNA binding 2	CCR2	Qin et al., 2019
Gh_D06G1571	AT2G04030	chaperone protein htpG family protein	HSP88.1	Qin et al., 2019
Gh_D09G1479	AT5G02500	heat shock cognate protein 70–1	HSP70–1	Qin et al., 2019
Gh_A05G2014	AT3G24590	plastidic type I signal peptidase 1	AT3G24590	Qin et al., 2019
Gh_D05G2258	AT3G24590	plastidic type I signal peptidase 1	AT3G24590	Qin et al., 2019
Environmental Information Processing
Gh_D03G0317	AT5G10570	basic helix-loop-helix (bHLH) DNA-binding superfamily protein	AT5G10570	Qin et al., 2019
Gh_A06G1440	AT3G08510	phospholipase C 2	AT3G08510	Qin et al., 2019
Gh_D11G0426	AT4G17500	ethylene responsive element binding factor 1	ERF-1	Qin et al., 2019
Gh_A12G1090	AT4G01820	P-glycoprotein 3	AT4G01820	Qin et al., 2019
Gh_D12G1213	AT4G01820	P-glycoprotein 3	AT4G01820	Qin et al., 2019
Cellular Processes
Gh_A07G1077	AT5G12250	beta-6 tubulin	TUB6	Qin et al., 2019
Gh_D01G0939	AT1G75780	tubulin beta-1 chain	TUB1	Qin et al., 2019
Gh_D02G2420	AT1G50010	tubulin alpha-2 chain	TUA2	Qin et al., 2019
Organismal Systems
Gh_Sca013634G01	AT5G24470	pseudoresponse regulator 5	PRR5	Qin et al., 2019
Gh_D05G3492	AT5G54470	B-box type zinc finger family protein	BBX29	Qin et al., 2019
Gh_D07G2384	AT4G29810	MAP kinase kinase 2	MKK2	Qin et al., 2019
Gh_A09G2314	AT1G06040	B-box zinc finger family protein	BBX24	Qin et al., 2019
Diseases
Gh_D08G2277	AT5G28770	bZIP transcription factor family protein	AT5G28770	Qin et al., 2019
XLOC_036121		peroxidases		Li et al., 2017
XLOC_010767		peroxidases		Li et al., 2017
XLOC_019010		leucoanthocyanidin dioxygenases		Li et al., 2017
XLOC_053890		leucoanthocyanidin dioxygenases		Li et al., 2017
XLOC_029725		flavanone 3-hydroxylases		Li et al., 2017
XLOC_065014		flavanone 3-Gossypium hirsutum (taxid:3635)hydroxylases		Li et al., 2017
	GhMML	MYB MIXTA-like		Zhang et al., 2015
	GhCesAs	for Cellulose synthase		Li et al., 2015; Zhang et al., 2015
	ACO1,3	1-Aminocyclopropane-1-carboxylic acid oxidase1 and 3		Li et al., 2015
noncoding RNA
	XLOC_545639	long noncoding RNA (lncRNA)		Hu et al., 2018
	XLOC_039050	long noncoding RNA (lncRNA)		Hu et al., 2018
	XLOC_079089	long noncoding RNA (lncRNA)		Hu et al., 2018
microRNA	GhmiR156	Fiber Initiation		Wang et al., 2012
	GhmiR171	Fiber Initiation		Wang et al., 2012
	GhmiR160	Fiber Initiation		Wang et al., 2012
	GhmiR160-3p.2	Fiber Initiation		Wang et al., 2012
	GhmiR167	Fiber Initiation		Wang et al., 2012
	GhmiRn22	Fiber Initiation		Wang et al., 2012
	GhmiR397	Fiber Initiation		Wang et al., 2012
16 miRNAs	GhmiR156/157, GhmiR395, GhmiR2911			Yu et al., 2014
22 miRNAs	GhmiR92, GhmiRnD, GhmiR159/319	positive regulators of fiber SWT.		Yu et al., 2014
Most miRNAs1				Li et al., 2012
Most Genes1				Li et al., 2012
1 562 predicted miRNAs; 463 putative miRNA target genes; most significant up/down-regulation occurred in 10-20 days post-anthesis, indicating that miRNAs played an important role during the elongation and secondary cell wall synthesis stages of cotton fiber development. (Li et al., 2012)
