# Supplementary material for: Inheritance, QTLs, and Candidate Genes of Lint Percentage in Upland Cotton
Source: Front Genet. 2022 Mar 31;13:855574. doi: 10.3389/fgene.2022.855574 (PMC9016478; doi:10.3389/fgene.2022.855574)
Supplement: Supplementary file 4 [file Table6.XLSX]

## Sheet: Sheet1
Table S6.Detail information of the candidate genes of QTLs for LP in KEGG pathway enrichment
G.hirsutum gene ID	Arabidopsis ID	ArabDesc	Swissprot_id	SwissProt_desc	Trembl_id	Trembl_desc	KEGG_id	KEGG_desc	Pfam_ids	InterProt_ids	GO_ids
Gh_A02G1268	AT2G22240	myo-inositol-1-phosphate synthase 2	Q9LW96	INO1_TOBAC Inositol-3-phosphate synthase OS=Nicotiana tabacum PE=2 SV=1	D2D2Z4	D2D2Z4_GOSHI Myo-inositol-1-phosphate synthase OS=Gossypium hirsutum PE=2 SV=1	pop:POPTR_831371	hypothetical protein ; K01858 myo-inositol-1-phosphate synthase [EC:5.5.1.4]	PF07994.7|NAD_binding_5; PF01658.12|Inos-1-P_synth	IPR002587|Myo-inositol-1-phosphate synthase; IPR013021|Myo-inositol-1-phosphate synthase, GAPDH-like	GO:0008654|phospholipid biosynthetic process ; GO:0006021|inositol biosynthetic process ; GO:0004512|inositol-3-phosphate synthase activity
Gh_A02G1269	AT4G13830	DNAJ-like 20	Q9SDN0	DNJ20_ARATH Chaperone protein dnaJ 20, chloroplastic OS=Arabidopsis thaliana GN=ATJ20 PE=2 SV=2	B9HFN8	B9HFN8_POPTR Predicted protein OS=Populus trichocarpa GN=POPTRDRAFT_562633 PE=4 SV=1	dre:436626	zgc:92148 ; K09512 DnaJ homolog, subfamily B, member 6	PF00226.26|DnaJ	IPR001623|DnaJ domain
Gh_A02G1278	AT1G15100	RING-H2 finger A2A	Q9ZT50	RHA2A_ARATH E3 ubiquitin-protein ligase RHA2A OS=Arabidopsis thaliana GN=RHA2A PE=1 SV=1	M5WD85	M5WD85_PRUPE Uncharacterized protein OS=Prunus persica GN=PRUPE_ppa012579mg PE=4 SV=1	cel:C01G6.4	hypothetical protein ; K11980 E3 ubiquitin-protein ligase RNF11	PF13639.1|zf-RING_2	IPR001841|Zinc finger, RING-type	GO:0005515|protein binding ; GO:0008270|zinc ion binding
Gh_A02G1280					M5WDP7	M5WDP7_PRUPE Uncharacterized protein OS=Prunus persica GN=PRUPE_ppa015169mg PE=4 SV=1
Gh_A02G1295	AT5G09970	cytochrome P450, family 78, subfamily A, polypeptide 7	Q9FIB0	C78A7_ARATH Cytochrome P450 78A7 OS=Arabidopsis thaliana GN=CYP78A7 PE=2 SV=1	F6H4A6	F6H4A6_VITVI Putative uncharacterized protein OS=Vitis vinifera GN=VIT_07s0031g01570 PE=3 SV=1	ath:AT5G09970	CYP78A7 (cytochrome P450, family 78, subfamily A, polypeptide 7); oxygen binding ; K00517	PF00067.17|p450	IPR001128|Cytochrome P450; IPR002401|Cytochrome P450, E-class, group I; IPR017972|Cytochrome P450, conserved site	GO:0009055|electron carrier activity ; GO:0020037|heme binding ; GO:0016705|oxidoreductase activity, acting on paired donors, with incorporation or reduction of molecular oxygen ; GO:0005506|iron ion binding ; GO:0055114|oxidation-reduction process
Gh_A02G1392	AT5G10510	AINTEGUMENTA-like 6	Q52QU2	AIL6_ARATH AP2-like ethylene-responsive transcription factor AIL6 OS=Arabidopsis thaliana GN=AIL6 PE=2 SV=1	F6HRZ0	F6HRZ0_VITVI Putative uncharacterized protein OS=Vitis vinifera GN=VIT_00s1291g00010 PE=4 SV=1	ath:AT1G51190	PLT2; PLT2 (PLETHORA 2); transcription factor ; K09285 AP2-like factor, ANT lineage	PB007552|Pfam-B_7552; PF00847.15|AP2	IPR001471|AP2/ERF domain	GO:0006355|regulation of transcription, DNA-dependent ; GO:0003700|sequence-specific DNA binding transcription factor activity
Gh_A02G1555	AT2G18630	Protein of unknown function (DUF677)	Q10QE9	U496A_ORYSJ UPF0496 protein 1 OS=Oryza sativa subsp. japonica GN=Os03g0199100 PE=2 SV=1	B9SGH4	B9SGH4_RICCO AT14A, putative OS=Ricinus communis GN=RCOM_0553010 PE=4 SV=1			PF05055.7|DUF677	IPR007749|Protein of unknown function DUF677
Gh_A03G0889	AT1G14040	EXS (ERD1/XPR1/SYG1) family protein	Q6R8G7	PHO13_ARATH Phosphate transporter PHO1 homolog 3 OS=Arabidopsis thaliana GN=PHO1;H3 PE=2 SV=2	B9HIA2	B9HIA2_POPTR Pho1-like protein OS=Populus trichocarpa GN=POPTRDRAFT_765774 PE=4 SV=1			PB003072|Pfam-B_3072; PF03105.14|SPX; PF03124.9|EXS; PB003819|Pfam-B_3819	IPR004331|SPX, N-terminal; IPR004342|EXS, C-terminal	GO:0016021|integral to membrane
Gh_A03G1024	AT1G75080	Brassinosteroid signalling positive regulator (BZR1) family protein	Q8S307	BZR1_ARATH Protein BRASSINAZOLE-RESISTANT 1 OS=Arabidopsis thaliana GN=BZR1 PE=1 SV=1	B9R7Q4	B9R7Q4_RICCO BRASSINAZOLE-RESISTANT 1 protein, putative OS=Ricinus communis GN=RCOM_1593760 PE=4 SV=1			PF05687.8|DUF822	IPR008540|BZR1, transcriptional repressor
Gh_A05G2488	AT1G76520	Auxin efflux carrier family protein	P14802	YOXD_BACSU Uncharacterized oxidoreductase YoxD OS=Bacillus subtilis (strain 168) GN=yoxD PE=3 SV=2	D7U495	D7U495_VITVI Putative uncharacterized protein OS=Vitis vinifera GN=VIT_04s0044g01860 PE=4 SV=1	pop:POPTR_853491	hypothetical protein ; K07088	PF03547.13|Mem_trans; PF00106.20|adh_short	IPR002198|Short-chain dehydrogenase/reductase SDR; IPR004776|Auxin efflux carrier	GO:0055085|transmembrane transport ; GO:0008152|metabolic process ; GO:0016021|integral to membrane ; GO:0016491|oxidoreductase activity
Gh_A06G0693	AT5G20650	copper transporter 5	Q93VM8	COPT5_ARATH Copper transporter 5 OS=Arabidopsis thaliana GN=COPT5 PE=2 SV=1	B9MT03	B9MT03_POPTR Copper transporter OS=Populus trichocarpa GN=POPTRDRAFT_739170 PE=4 SV=1			PF04145.10|Ctr	IPR007274|Ctr copper transporter	GO:0035434|copper ion transmembrane transport ; GO:0016021|integral to membrane ; GO:0005375|copper ion transmembrane transporter activity
Gh_A06G0696	AT2G05840	20S proteasome subunit PAA2	Q9XG77	PSA6_TOBAC Proteasome subunit alpha type-6 OS=Nicotiana tabacum GN=PAA1 PE=1 SV=1	D2D307	D2D307_GOSHI Proteasome subunit alpha type OS=Gossypium hirsutum PE=2 SV=1	vvi:100261826	GSVIVT00034058001; hypothetical protein LOC100261826 ; K02730 20S proteasome subunit alpha 1 [EC:3.4.25.1]	PF00227.21|Proteasome; PF10584.4|Proteasome_A_N	IPR000426|Proteasome, alpha-subunit, N-terminal domain; IPR001353|Proteasome, subunit alpha/beta; IPR023332|Proteasome A-type subunit	GO:0004175|endopeptidase activity ; GO:0019773|proteasome core complex, alpha-subunit complex ; GO:0051603|proteolysis involved in cellular protein catabolic process ; GO:0006511|ubiquitin-dependent protein catabolic process ; GO:0004298|threonine-type endopeptidase activity ; GO:0005839|proteasome core complex
Gh_A08G0716	AT1G55240	Family of unknown function (DUF716)			B9GYI2	B9GYI2_POPTR Predicted protein OS=Populus trichocarpa GN=POPTRDRAFT_555238 PE=4 SV=1			PF04819.7|DUF716; PB009459|Pfam-B_9459; PB002031|Pfam-B_2031; PB016964|Pfam-B_16964	IPR006904|Protein of unknown function DUF716, TMEM45
Gh_A08G0783	AT2G23940	Protein of unknown function (DUF788)	Q6NYP0	TM208_DANRE Transmembrane protein 208 OS=Danio rerio GN=tmem208 PE=2 SV=1	B9T5B1	B9T5B1_RICCO Putative uncharacterized protein OS=Ricinus communis GN=RCOM_0048200 PE=4 SV=1			PF05620.6|DUF788	IPR008506|Protein of unknown function DUF788, TMEM208
Gh_A08G2199	AT1G19180	jasmonate-zim-domain protein 1	Q9LMA8	TI10A_ARATH Protein TIFY 10A OS=Arabidopsis thaliana GN=TIFY10A PE=1 SV=1	D8V3L7	D8V3L7_HEVBR Plastid jasmonates ZIM-domain protein OS=Hevea brasiliensis PE=2 SV=1			PF09425.5|CCT_2; PF06200.9|tify	IPR010399|Tify; IPR018467|CO/COL/TOC1, conserved site	GO:0005515|protein binding
Gh_A08G2210	AT3G43860	glycosyl hydrolase 9A4	Q8VYG3	GUN16_ARATH Endoglucanase 16 OS=Arabidopsis thaliana GN=At3g43860 PE=2 SV=1	F6H2T0	F6H2T0_VITVI Putative uncharacterized protein OS=Vitis vinifera GN=VIT_04s0008g02020 PE=4 SV=1	ath:AT3G43860	ATGH9A4 (ARABIDOPSIS THALIANA GLYCOSYL HYDROLASE 9A4); hydrolase, hydrolyzing O-glycosyl compounds ; K01179 endoglucanase [EC:3.2.1.4]	PF00759.14|Glyco_hydro_9	IPR001701|Glycoside hydrolase, family 9	GO:0004553|hydrolase activity, hydrolyzing O-glycosyl compounds ; GO:0005975|carbohydrate metabolic process
Gh_A10G2138	AT3G56110	prenylated RAB acceptor 1.B1	Q9LYN0	PR1B1_ARATH PRA1 family protein B1 OS=Arabidopsis thaliana GN=PRA1B1 PE=1 SV=1	K4C5K1	K4C5K1_SOLLC Uncharacterized protein OS=Solanum lycopersicum GN=Solyc06g050570.1 PE=4 SV=1			PF03208.14|PRA1	IPR004895|Prenylated rab acceptor PRA1
Gh_A11G0814	AT4G13650	Pentatricopeptide repeat (PPR) superfamily protein	Q8VZJ9	CRCK2_ARATH Calmodulin-binding receptor-like cytoplasmic kinase 2 OS=Arabidopsis thaliana GN=CRCK2 PE=2 SV=1	F6I669	F6I669_VITVI Putative uncharacterized protein OS=Vitis vinifera GN=VIT_15s0046g01830 PE=4 SV=1	osa:4333912	Os03g0717000; hypothetical protein ; K00924	PF01535.15|PPR; PB000293|Pfam-B_293; PF13041.1|PPR_2; PF07714.12|Pkinase_Tyr; PB003458|Pfam-B_3458; PB010214|Pfam-B_10214	IPR000719|Protein kinase domain; IPR001245|Serine-threonine/tyrosine-protein kinase catalytic domain; IPR002290|Serine/threonine- / dual specificity protein kinase, catalytic domain; IPR002885|Pentatricopeptide repeat; IPR008271|Serine/threonine-protein kinase, active site; IPR017441|Protein kinase, ATP binding site; IPR020635|Tyrosine-protein kinase, catalytic domain	GO:0004713|protein tyrosine kinase activity; GO:0005524|ATP binding ; GO:0004674|protein serine/threonine kinase activity ; GO:0004672|protein kinase activity ; GO:0006468|protein phosphorylation
Gh_A12G0042	AT1G03350	BSD domain-containing protein	A2BIJ3	BSDC1_DANRE BSD domain-containing protein 1 OS=Danio rerio GN=bsdc1 PE=1 SV=1	B9SFN4	B9SFN4_RICCO Synapse-associated protein, putative OS=Ricinus communis GN=RCOM_0647910 PE=4 SV=1			PF03909.12|BSD	IPR005607|BSD
Gh_A12G0043	AT4G02980	endoplasmic reticulum auxin binding protein 1	P33490	ABP1_TOBAC Auxin-binding protein T85 OS=Nicotiana tabacum GN=T85 PE=3 SV=1	A2IBN6	A2IBN6_GOSHI Auxin-binding protein 1 OS=Gossypium hirsutum GN=ABP1 PE=2 SV=1			PF02041.11|Auxin_BP	IPR000526|Auxin-binding protein	GO:0005788|endoplasmic reticulum lumen ; GO:0004872|receptor activity
Gh_A12G0095	AT1G76670	Nucleotide-sugar transporter family protein	Q9SRE4	UGAL2_ARATH UDP-galactose transporter 2 OS=Arabidopsis thaliana GN=UDP-GALT2 PE=2 SV=1	M5VKA1	M5VKA1_PRUPE Uncharacterized protein OS=Prunus persica GN=PRUPE_ppa008188mg PE=4 SV=1			PF03151.11|TPT	IPR004853|Triose-phosphate transporter domain
Gh_A12G0098	AT4G35420	dihydroflavonol 4-reductase-like1	Q500U8	TKPR1_ARATH Tetraketide alpha-pyrone reductase 1 OS=Arabidopsis thaliana GN=TKPR1 PE=2 SV=1	M4D235	M4D235_BRARP Uncharacterized protein OS=Brassica rapa subsp. pekinensis GN=Bra010535 PE=4 SV=1	osa:4345689	Os08g0441500; hypothetical protein ; K09753 cinnamoyl-CoA reductase [EC:1.2.1.44]	PF01370.16|Epimerase	IPR001509|NAD-dependent epimerase/dehydratase	GO:0044237|cellular metabolic process ; GO:0003824|catalytic activity ; GO:0050662|coenzyme binding
Gh_A12G2183	AT1G32900	UDP-Glycosyltransferase superfamily protein	O82627	SSG1_ANTMA Granule-bound starch synthase 1, chloroplastic/amyloplastic OS=Antirrhinum majus GN=WAXY PE=2 SV=1	C8YQU9	C8YQU9_GOSHI Granule-bound starch synthase 1 OS=Gossypium hirsutum PE=2 SV=1	ppp:PHYPADRAFT_202950	hypothetical protein ; K00703 starch synthase [EC:2.4.1.21]	PF00534.15|Glycos_transf_1; PB003465|Pfam-B_3465; PF08323.6|Glyco_transf_5; PB013834|Pfam-B_13834; PB012438|Pfam-B_12438	IPR001296|Glycosyl transferase, family 1; IPR013534|Starch synthase, catalytic domain	GO:0009058|biosynthetic process
Gh_D01G0052	AT1G09790	COBRA-like protein 6 precursor	O04500	COBL6_ARATH COBRA-like protein 6 OS=Arabidopsis thaliana GN=COBL6 PE=2 SV=2	B9N899	B9N899_POPTR Predicted protein (Fragment) OS=Populus trichocarpa GN=POPTRDRAFT_274105 PE=4 SV=1			PB009192|Pfam-B_9192; PF04833.10|COBRA	IPR006918|COBRA, plant	GO:0010215|cellulose microfibril organization; GO:0031225|anchored to membrane; GO:0016049|cell growth
Gh_D01G0099	AT5G65630	global transcription factor group E7	Q9S7T1	GTE3_ARATH Transcription factor GTE3, chloroplastic OS=Arabidopsis thaliana GN=GTE3 PE=1 SV=1	B9RX53	B9RX53_RICCO Bromodomain-containing protein, putative OS=Ricinus communis GN=RCOM_0817840 PE=4 SV=1	sbi:SORBI_03g001920	SORBIDRAFT_03g001920; hypothetical protein ; K11684 bromodomain-containing factor 1	PF00439.20|Bromodomain; PB015118|Pfam-B_15118; PB012618|Pfam-B_12618; PB012164|Pfam-B_12164	IPR001487|Bromodomain; IPR027353|NET domain	GO:0005515|protein binding
Gh_D01G0100	AT1G63110	GPI transamidase subunit PIG-U	Q8CHJ0	PIGU_CRIGR Phosphatidylinositol glycan anchor biosynthesis class U protein OS=Cricetulus griseus GN=PIGU PE=1 SV=3	M5WBS5	M5WBS5_PRUPE Uncharacterized protein OS=Prunus persica GN=PRUPE_ppa005072mg PE=4 SV=1	nve:NEMVE_v1g166109	hypothetical protein ; K05293 phosphatidylinositol glycan, class U	PF06728.8|PIG-U	IPR009600|GPI transamidase subunit PIG-U	GO:0006506|GPI anchor biosynthetic process ; GO:0016021|integral to membrane ; GO:0005789|endoplasmic reticulum membrane
Gh_D01G0140	AT3G26410	methyltransferases;nucleic acid binding	Q6NS23	TRM11_XENLA tRNA (guanine(10)-N2)-methyltransferase homolog OS=Xenopus laevis GN=trmt11 PE=2 SV=1	M1BHX9	M1BHX9_SOLTU Uncharacterized protein OS=Solanum tuberosum GN=PGSC0003DMG400017691 PE=4 SV=1	hsa:60487	TRMT11; tRNA methyltransferase 11 homolog (S. cerevisiae) (EC:2.1.1.-); K00599	PB012652|Pfam-B_12652; PB015018|Pfam-B_15018; PF01170.13|UPF0020	IPR000241|Putative RNA methylase domain; IPR002052|DNA methylase, N-6 adenine-specific, conserved site; IPR016691|tRNA guanosine-2'-O-methyltransferase, TRM11	GO:0008168|methyltransferase activity ; GO:0032259|methylation ; GO:0003676|nucleic acid binding
Gh_D02G0025	AT2G37230	Tetratricopeptide repeat (TPR)-like superfamily protein	Q9ZUU3	PP190_ARATH Pentatricopeptide repeat-containing protein At2g37230 OS=Arabidopsis thaliana GN=At2g37230 PE=2 SV=1	B9SYB6	B9SYB6_RICCO Pentatricopeptide repeat-containing protein, putative OS=Ricinus communis GN=RCOM_0760970 PE=4 SV=1			PF01535.15|PPR; PF13812.1|PPR_3; PF13041.1|PPR_2; PB011783|Pfam-B_11783; PF12854.2|PPR_1	IPR002885|Pentatricopeptide repeat
Gh_D02G0203	AT3G23700	Nucleic acid-binding proteins superfamily	P29344	RR1_SPIOL 30S ribosomal protein S1, chloroplastic OS=Spinacia oleracea GN=RPS1 PE=1 SV=1	D7U9K6	D7U9K6_VITVI Putative uncharacterized protein OS=Vitis vinifera GN=VIT_05s0062g00830 PE=2 SV=1	cre:CHLREDRAFT_79955	PRPS1; plastid ribosomal protein S1 ; K02945 small subunit ribosomal protein S1	PF00575.18|S1	IPR003029|Ribosomal protein S1, RNA-binding domain; IPR022967|RNA-binding domain, S1	GO:0003723|RNA binding
Gh_D03G0919	AT5G15630	COBRA-like extracellular glycosyl-phosphatidyl inositol-anchored protein family	Q9LFW3	COBL4_ARATH COBRA-like protein 4 OS=Arabidopsis thaliana GN=COBL4 PE=2 SV=2	F6GTE0	F6GTE0_VITVI Putative uncharacterized protein OS=Vitis vinifera GN=VIT_17s0000g05060 PE=4 SV=1			PB009192|Pfam-B_9192; PF04833.10|COBRA	IPR006918|COBRA, plant	GO:0010215|cellulose microfibril organization; GO:0031225|anchored to membrane; GO:0016049|cell growth
Gh_D03G1064	AT4G00650	FRIGIDA-like protein	P0DH90	FRIGI_ARATH Protein FRIGIDA OS=Arabidopsis thaliana GN=FRI PE=2 SV=1	B9RA29	B9RA29_RICCO Protein FRIGIDA, putative OS=Ricinus communis GN=RCOM_1502940 PE=4 SV=1			PF07899.6|Frigida	IPR012474|Frigida-like
Gh_D03G1067	AT3G48800	Sterile alpha motif (SAM) domain-containing protein	Q99MQ1	BICC1_MOUSE Protein bicaudal C homolog 1 OS=Mus musculus GN=Bicc1 PE=2 SV=1	B9RA87	B9RA87_RICCO Putative uncharacterized protein OS=Ricinus communis GN=RCOM_1504550 PE=4 SV=1	bta:513389	DGKH; diacylglycerol kinase, eta (EC:2.7.1.107); K00901 diacylglycerol kinase [EC:2.7.1.107]	PF07647.12|SAM_2	IPR001660|Sterile alpha motif domain; IPR011510|Sterile alpha motif, type 2	GO:0005515|protein binding
Gh_D03G1407	AT5G56350	Pyruvate kinase family protein	Q42954	KPYC_TOBAC Pyruvate kinase, cytosolic isozyme OS=Nicotiana tabacum PE=2 SV=1	G7JHK7	G7JHK7_MEDTR Pyruvate kinase OS=Medicago truncatula GN=MTR_4g083330 PE=1 SV=1	pop:POPTR_817653	hypothetical protein ; K00873 pyruvate kinase [EC:2.7.1.40]	PF00224.16|PK; PF02887.11|PK_C	IPR001697|Pyruvate kinase; IPR015793|Pyruvate kinase, barrel; IPR015795|Pyruvate kinase, C-terminal; IPR018209|Pyruvate kinase, active site	GO:0030955|potassium ion binding ; GO:0000287|magnesium ion binding ; GO:0004743|pyruvate kinase activity ; GO:0006096|glycolysis
Gh_D03G1419	AT1G63910	myb domain protein 103	Q8LPH6	MYB86_ARATH Transcription factor MYB86 OS=Arabidopsis thaliana GN=MYB86 PE=2 SV=1	B9GWV1	B9GWV1_POPTR Predicted protein OS=Populus trichocarpa GN=MYB128 PE=4 SV=1	ath:AT1G63910	ATMYB103 (MYB DOMAIN PROTEIN 103); DNA binding / transcription factor ; K09422 myb proto-oncogene protein, plant	PB005885|Pfam-B_5885; PF00249.26|Myb_DNA-binding	IPR001005|SANT/Myb domain; IPR017930|Myb domain	GO:0003682|chromatin binding
Gh_D03G1420	AT5G52650	RNA binding Plectin/S10 domain-containing protein	Q9SW09	RS101_ARATH 40S ribosomal protein S10-1 OS=Arabidopsis thaliana GN=RPS10A PE=2 SV=1	M5X2H3	M5X2H3_PRUPE Uncharacterized protein OS=Prunus persica GN=PRUPE_ppa012085mg PE=4 SV=1	vvi:100243340	hypothetical protein LOC100243340 ; K02947 small subunit ribosomal protein S10e	PF03501.10|S10_plectin	IPR005326|Plectin/S10, N-terminal
Gh_D05G0202	AT3G09040	Pentatricopeptide repeat (PPR) superfamily protein	Q9FM64	PP431_ARATH Pentatricopeptide repeat-containing protein At5g55740, chloroplastic OS=Arabidopsis thaliana GN=CRR21 PE=2 SV=1	F6HH55	F6HH55_VITVI Putative uncharacterized protein OS=Vitis vinifera GN=VIT_11s0016g04580 PE=4 SV=1			PF01535.15|PPR; PF13812.1|PPR_3; PF13041.1|PPR_2; PB010214|Pfam-B_10214	IPR002885|Pentatricopeptide repeat
Gh_D05G0313	AT5G57030	Lycopene beta/epsilon cyclase protein	Q38932	LCYE_ARATH Lycopene epsilon cyclase, chloroplastic OS=Arabidopsis thaliana GN=LUT2 PE=1 SV=2	E2IHA2	E2IHA2_CAMSI Lycopene epsilon cyclase OS=Camellia sinensis var. assamica GN=LYCE PE=2 SV=1	ath:AT5G57030	LUT2; LUT2 (LUTEIN DEFICIENT 2); lycopene epsilon cyclase ; K06444 lycopene epsilon cyclase [EC:1.14.-.-]	PF05834.7|Lycopene_cycl	IPR008671|Lycopene cyclase-type, FAD-binding	GO:0016705|oxidoreductase activity, acting on paired donors, with incorporation or reduction of molecular oxygen ; GO:0016117|carotenoid biosynthetic process
Gh_D05G1124	AT4G31860	Protein phosphatase 2C family protein	O81716	P2C21_ARATH Probable protein phosphatase 2C 21 OS=Arabidopsis thaliana GN=PPC4-2 PE=2 SV=1	M5XA98	M5XA98_PRUPE Uncharacterized protein OS=Prunus persica GN=PRUPE_ppa007542mg PE=4 SV=1	ath:AT2G25070	protein phosphatase 2C, putative / PP2C, putative ; K01090 protein phosphatase [EC:3.1.3.16]	PF00481.16|PP2C	IPR000222|Protein phosphatase 2C, manganese/magnesium aspartate binding site; IPR001932|Protein phosphatase 2C (PP2C)-like domain; IPR015655|Protein phosphatase 2C	GO:0006470|protein dephosphorylation ; GO:0003824|catalytic activity ; GO:0004722|protein serine/threonine phosphatase activity
Gh_D06G2153	AT2G34040	Apoptosis inhibitory protein 5 (API5)	Q5ZMW3	API5_CHICK Apoptosis inhibitor 5 OS=Gallus gallus GN=API5 PE=2 SV=1	D7TJH2	D7TJH2_VITVI Putative uncharacterized protein OS=Vitis vinifera GN=VIT_10s0003g00670 PE=4 SV=1			PF05918.6|API5	IPR008383|Apoptosis inhibitory 5
Gh_D06G2161	AT1G28420	homeobox-1	Q9DDU1	HXABB_DANRE Homeobox protein Hox-A11b OS=Danio rerio GN=hoxa11b PE=2 SV=1	B9RB95	B9RB95_RICCO Homeobox protein, putative OS=Ricinus communis GN=RCOM_1673230 PE=3 SV=1	dre:30382	hoxa11b; homeo box A11b ; K09296 homeobox protein HoxA/C/D11	PB001397|Pfam-B_1397; PB001661|Pfam-B_1661; PB000137|Pfam-B_137; PF02791.12|DDT; PB003957|Pfam-B_3957; PF15612.1|WHIM1; PB011196|Pfam-B_11196; PB001677|Pfam-B_1677; PF15613.1|WHIM2; PF05066.8|HARE-HTH; PB009214|Pfam-B_9214; PB001385|Pfam-B_1385; PB007509|Pfam-B_7509; PF00046.24|Homeobox	IPR001356|Homeobox domain; IPR004022|DDT domain; IPR007759|DNA-directed RNA polymerase delta subunit/Asxl; IPR018500|DDT domain, subgroup; IPR018501|DDT domain superfamily	GO:0003677|DNA binding ; GO:0006355|regulation of transcription, DNA-dependent ; GO:0043565|sequence-specific DNA binding ; GO:0006351|transcription, DNA-dependent ; GO:0003700|sequence-specific DNA binding transcription factor activity
Gh_D06G2162	AT1G28480	Thioredoxin superfamily protein	Q9SGP6	GRXC9_ARATH Glutaredoxin-C9 OS=Arabidopsis thaliana GN=GRXC9 PE=1 SV=1	B9RB85	B9RB85_RICCO Glutaredoxin, grx, putative OS=Ricinus communis GN=RCOM_1672930 PE=4 SV=1			PF00462.19|Glutaredoxin	IPR002109|Glutaredoxin	GO:0015035|protein disulfide oxidoreductase activity ; GO:0009055|electron carrier activity ; GO:0045454|cell redox homeostasis
Gh_D06G2164	AT2G33845	Nucleic acid-binding, OB-fold-like protein	O49453	Y4844_ARATH Uncharacterized protein At4g28440 OS=Arabidopsis thaliana GN=At4g28440 PE=1 SV=1	M5X2T5	M5X2T5_PRUPE Uncharacterized protein OS=Prunus persica GN=PRUPE_ppa012670mg PE=4 SV=1	osa:4338202	Os05g0244600; hypothetical protein ; K07466 replication factor A1
Gh_D06G2165	AT1G28380	MAC/Perforin domain-containing protein	Q9SGN6	NSL1_ARATH MACPF domain-containing protein NSL1 OS=Arabidopsis thaliana GN=NSL1 PE=1 SV=1	B9H2R6	B9H2R6_POPTR Predicted protein OS=Populus trichocarpa GN=POPTRDRAFT_555765 PE=4 SV=1			PF01823.14|MACPF; PB001128|Pfam-B_1128	IPR020864|Membrane attack complex component/perforin (MACPF) domain
Gh_D06G2180	AT4G21670	C-terminal domain phosphatase-like 1	Q5YDB6	CPL1_ARATH RNA polymerase II C-terminal domain phosphatase-like 1 OS=Arabidopsis thaliana GN=CPL1 PE=1 SV=1	I1KLI0	I1KLI0_SOYBN Uncharacterized protein OS=Glycine max PE=4 SV=2			PF03031.13|NIF; PF00035.20|dsrm	IPR004274|NLI interacting factor; IPR014720|Double-stranded RNA-binding domain	GO:0005515|protein binding ; GO:0003725|double-stranded RNA binding
Gh_D07G1312	AT1G27680	ADPGLC-PPase large subunit	P55230	GLGL2_ARATH Glucose-1-phosphate adenylyltransferase large subunit 2, chloroplastic OS=Arabidopsis thaliana GN=APL2 PE=2 SV=2	B9RN02	B9RN02_RICCO Glucose-1-phosphate adenylyltransferase OS=Ricinus communis GN=RCOM_1342030 PE=3 SV=1	pop:POPTR_807430	hypothetical protein ; K00975 glucose-1-phosphate adenylyltransferase [EC:2.7.7.27]	PB014406|Pfam-B_14406; PB004015|Pfam-B_4015; PF00483.18|NTP_transferase	IPR005835|Nucleotidyl transferase; IPR005836|ADP-glucose pyrophosphorylase, conserved site	GO:0005978|glycogen biosynthetic process; GO:0009058|biosynthetic process ; GO:0008878|glucose-1-phosphate adenylyltransferase activity; GO:0016779|nucleotidyltransferase activity
Gh_D07G2144	AT3G58180	ARM repeat superfamily protein	Q94JW0	DOHH_ARATH Deoxyhypusine hydroxylase OS=Arabidopsis thaliana GN=At3g58180 PE=2 SV=1	D7U2X4	D7U2X4_VITVI Deoxyhypusine hydroxylase OS=Vitis vinifera GN=VIT_07s0005g03050 PE=3 SV=1	vvi:100256697	GSVIVT00007501001; hypothetical protein LOC100256697 ; K06072 deoxyhypusine monooxygenase [EC:1.14.99.29]	PF13646.1|HEAT_2	IPR004155|PBS lyase HEAT-like repeat
Gh_D07G2145	AT2G42430	lateral organ boundaries-domain 16	Q9SLB7	LBD16_ARATH LOB domain-containing protein 16 OS=Arabidopsis thaliana GN=LBD16 PE=2 SV=1	B9H8J9	B9H8J9_POPTR Predicted protein OS=Populus trichocarpa GN=POPTRDRAFT_559669 PE=4 SV=1	vvi:100262205	hypothetical protein LOC100262205 ; K01955 carbamoyl-phosphate synthase large subunit [EC:6.3.5.5]	PF03195.9|DUF260	IPR004883|Lateral organ boundaries, LOB
Gh_D07G2154	AT3G54700	phosphate transporter 1;7	Q494P0	PHT17_ARATH Probable inorganic phosphate transporter 1-7 OS=Arabidopsis thaliana GN=PHT1-7 PE=2 SV=2	F1ASZ4	F1ASZ4_HEVBR Phosphate transporter 1 OS=Hevea brasiliensis GN=Pht1 PE=2 SV=1	ath:AT3G54700	carbohydrate transmembrane transporter/ phosphate transmembrane transporter/ sugar:hydrogen ion symporter ; K08176 MFS transporter, PHS family, inorganic phosphate transporter	PF00083.19|Sugar_tr	IPR005828|General substrate transporter; IPR020846|Major facilitator superfamily domain	GO:0055085|transmembrane transport ; GO:0016021|integral to membrane ; GO:0022857|transmembrane transporter activity
Gh_D08G0312	AT3G20770	Ethylene insensitive 3 family protein	O24606	EIN3_ARATH Protein ETHYLENE INSENSITIVE 3 OS=Arabidopsis thaliana GN=EIN3 PE=1 SV=1	B9HQ51	B9HQ51_POPTR Ethylene-insensitive 3a OS=Populus trichocarpa GN=EIN3A PE=4 SV=1			PF04873.8|EIN3		GO:0005634|nucleus
Gh_D08G1440	AT4G00720	shaggy-like protein kinase 32	Q96287	KSG8_ARATH Shaggy-related protein kinase theta OS=Arabidopsis thaliana GN=ASK8 PE=2 SV=3	B9RDL4	B9RDL4_RICCO Glycogen synthase kinase-3 beta, putative OS=Ricinus communis GN=RCOM_1614250 PE=4 SV=1	ath:AT4G00720	shaggy-related protein kinase theta / ASK-theta (ASK8) ; K00924	PF00069.20|Pkinase	IPR000719|Protein kinase domain; IPR002290|Serine/threonine- / dual specificity protein kinase, catalytic domain; IPR008271|Serine/threonine-protein kinase, active site; IPR017441|Protein kinase, ATP binding site; IPR020635|Tyrosine-protein kinase, catalytic domain	GO:0004713|protein tyrosine kinase activity; GO:0005524|ATP binding ; GO:0004674|protein serine/threonine kinase activity ; GO:0004672|protein kinase activity ; GO:0006468|protein phosphorylation
Gh_D08G1467	AT4G01370	MAP kinase 4	Q39024	MPK4_ARATH Mitogen-activated protein kinase 4 OS=Arabidopsis thaliana GN=MPK4 PE=1 SV=2	G8HZH0	G8HZH0_9ROSA Mitogen-activated protein kinase 1 OS=Prunus salicina PE=2 SV=1	vvi:100265492	GSVIVT00026919001; hypothetical protein LOC100265492 ; K04371 extracellular signal-regulated kinase 1/2 [EC:2.7.11.24]	PF00069.20|Pkinase	IPR000719|Protein kinase domain; IPR002290|Serine/threonine- / dual specificity protein kinase, catalytic domain; IPR003527|Mitogen-activated protein (MAP) kinase, conserved site; IPR008271|Serine/threonine-protein kinase, active site; IPR017441|Protein kinase, ATP binding site; IPR020635|Tyrosine-protein kinase, catalytic domain	GO:0004713|protein tyrosine kinase activity; GO:0005524|ATP binding ; GO:0004674|protein serine/threonine kinase activity ; GO:0004672|protein kinase activity ; GO:0006468|protein phosphorylation ; GO:0004707|MAP kinase activity
Gh_D08G2369	AT3G18990	AP2/B3-like transcriptional factor family protein	Q8L3W1	VRN1_ARATH B3 domain-containing transcription factor VRN1 OS=Arabidopsis thaliana GN=VRN1 PE=1 SV=1	B9N0J6	B9N0J6_POPTR Predicted protein OS=Populus trichocarpa GN=POPTRDRAFT_783236 PE=4 SV=1			PF02362.16|B3	IPR003340|B3 DNA binding domain	GO:0003677|DNA binding ; GO:0006355|regulation of transcription, DNA-dependent
Gh_D08G2376	AT3G07020	UDP-Glycosyltransferase superfamily protein	Q9M8Z7	U80A2_ARATH Sterol 3-beta-glucosyltransferase UGT80A2 OS=Arabidopsis thaliana GN=UGT80A2 PE=2 SV=1	B9RFT9	B9RFT9_RICCO Transferase, transferring glycosyl groups, putative OS=Ricinus communis GN=RCOM_1437250 PE=4 SV=1	osa:4335001	Os04g0131900; hypothetical protein ; K05841 sterol 3beta-glucosyltransferase [EC:2.4.1.173]	PF03033.15|Glyco_transf_28; PB004519|Pfam-B_4519; PB000971|Pfam-B_971	IPR002213|UDP-glucuronosyl/UDP-glucosyltransferase; IPR004276|Glycosyl transferase, family 28	GO:0030259|lipid glycosylation ; GO:0008152|metabolic process ; GO:0016758|transferase activity, transferring hexosyl groups ; GO:0005975|carbohydrate metabolic process
Gh_D09G1659	AT4G38620	myb domain protein 4	P81393	MYB08_ANTMA Myb-related protein 308 OS=Antirrhinum majus GN=MYB308 PE=2 SV=1	B9HW79	B9HW79_POPTR Predicted protein OS=Populus trichocarpa GN=MYB165 PE=2 SV=1	ath:AT1G22640	MYB3; MYB3 (myb domain protein 3); DNA binding / transcription factor ; K09422 myb proto-oncogene protein, plant	PB005885|Pfam-B_5885; PF00249.26|Myb_DNA-binding; PB018780|Pfam-B_18780	IPR001005|SANT/Myb domain; IPR017930|Myb domain	GO:0003682|chromatin binding
Gh_D09G1690	AT4G22680	myb domain protein 85	Q50EX6	ODO1_PETHY Protein ODORANT1 OS=Petunia hybrida GN=ODO1 PE=2 SV=1	A6YSM6	A6YSM6_GOSHI Transcription factor TF1 OS=Gossypium hirsutum GN=TF1 PE=2 SV=1	ath:AT4G22680	MYB85; MYB85 (myb domain protein 85); DNA binding / transcription factor ; K09422 myb proto-oncogene protein, plant	PB005885|Pfam-B_5885; PF00249.26|Myb_DNA-binding; PB018780|Pfam-B_18780	IPR001005|SANT/Myb domain; IPR017930|Myb domain	GO:0003682|chromatin binding
Gh_D12G2354	AT5G42090	Lung seven transmembrane receptor family protein	Q8BUV8	GP107_MOUSE Protein GPR107 OS=Mus musculus GN=Gpr107 PE=2 SV=2	E5RDD0	E5RDD0_CUCME Seven transmembrane receptor OS=Cucumis melo subsp. melo PE=4 SV=1			PF06814.8|Lung_7-TM_R	IPR009637|Transmembrane receptor, eukaryota	GO:0016021|integral to membrane
Gh_D13G0338	AT4G34490	cyclase associated protein 1	Q9CYT6	CAP2_MOUSE Adenylyl cyclase-associated protein 2 OS=Mus musculus GN=Cap2 PE=1 SV=1	I1T3X8	I1T3X8_9ROSI Adenylyl cyclase-associated protein OS=Gossypium klotzschianum PE=3 SV=1			PF01213.14|CAP_N; PF08603.6|CAP_C	IPR001837|Adenylate cyclase-associated CAP; IPR006599|CARP motif; IPR013912|Adenylate cyclase-associated CAP, C-terminal; IPR013992|Adenylate cyclase-associated CAP, N-terminal; IPR017901|C-CAP/cofactor C-like domain; IPR018106|CAP, conserved site	GO:0003779|actin binding ; GO:0007010|cytoskeleton organization
Gh_D13G0342	AT3G18820	RAB GTPase homolog G3F	P31022	RAB7_PEA Ras-related protein Rab7 OS=Pisum sativum PE=2 SV=1	Q38JI9	Q38JI9_SOLTU Uncharacterized protein OS=Solanum tuberosum GN=PGSC0003DMG400000720 PE=2 SV=1	pop:POPTR_722063	hypothetical protein ; K07897 Ras-related protein Rab-7A	PF00071.17|Ras	IPR001806|Small GTPase superfamily; IPR002041|Ran GTPase; IPR003578|Small GTPase superfamily, Rho type; IPR003579|Small GTPase superfamily, Rab type; IPR020849|Small GTPase superfamily, Ras type	GO:0016020|membrane ; GO:0007165|signal transduction ; GO:0006184|GTP catabolic process ; GO:0005622|intracellular ; GO:0003924|GTPase activity ; GO:0006886|intracellular protein transport ; GO:0006913|nucleocytoplasmic transport; GO:0007264|small GTPase mediated signal transduction ; GO:0005525|GTP binding ; GO:0015031|protein transport
Gh_D13G2278	AT5G12180	calcium-dependent protein kinase 17	Q9FMP5	CDPKH_ARATH Calcium-dependent protein kinase 17 OS=Arabidopsis thaliana GN=CPK17 PE=2 SV=1	B9SJ93	B9SJ93_RICCO Calcium-dependent protein kinase, putative OS=Ricinus communis GN=RCOM_1479000 PE=4 SV=1	ath:AT5G12180	CPK17; CPK17 (calcium-dependent protein kinase 17); calmodulin-dependent protein kinase/ kinase ; K00924	PF00069.20|Pkinase; PF13499.1|EF-hand_7	IPR000719|Protein kinase domain; IPR002048|EF-hand domain; IPR002290|Serine/threonine- / dual specificity protein kinase, catalytic domain; IPR011992|EF-hand domain pair; IPR017441|Protein kinase, ATP binding site; IPR018247|EF-Hand 1, calcium-binding site; IPR020635|Tyrosine-protein kinase, catalytic domain	GO:0004713|protein tyrosine kinase activity; GO:0005524|ATP binding ; GO:0005509|calcium ion binding ; GO:0004672|protein kinase activity ; GO:0006468|protein phosphorylation
Gh_D13G2279	AT5G12190	RNA-binding (RRM/RBD/RNP motifs) family protein	Q9FMP4	PM14_ARATH Pre-mRNA branch site p14-like protein OS=Arabidopsis thaliana GN=At5g12190 PE=2 SV=1	B9SXX1	B9SXX1_RICCO Pre-mRNA branch site protein p14, putative OS=Ricinus communis GN=RCOM_0974800 PE=4 SV=1	cgr:CAGL0E03245g	hypothetical protein ; K11294 nucleolin	PF00076.17|RRM_1	IPR000504|RNA recognition motif domain	GO:0003676|nucleic acid binding
Gh_D13G2287	AT2G03120	signal peptide peptidase	O81062	SIP_ARATH Signal peptide peptidase OS=Arabidopsis thaliana GN=SPP PE=2 SV=1	D7T153	D7T153_VITVI Putative uncharacterized protein OS=Vitis vinifera GN=VIT_06s0009g03520 PE=4 SV=1	vvi:100243157	hypothetical protein LOC100243157 ; K09595 minor histocompatibility antigen H13 [EC:3.4.99.-]	PF04258.8|Peptidase_A22B	IPR006639|Presenilin/signal peptide peptidase; IPR007369|Peptidase A22B, signal peptide peptidase	GO:0016021|integral to membrane ; GO:0004190|aspartic-type endopeptidase activity
Gh_D13G2301	AT3G45590	splicing endonuclease 1	Q9M1E8	SEN21_ARATH tRNA-splicing endonuclease subunit Sen2-1 OS=Arabidopsis thaliana GN=SEN1 PE=2 SV=1	F6GTX7	F6GTX7_VITVI Putative uncharacterized protein OS=Vitis vinifera GN=VIT_06s0004g03380 PE=4 SV=1	ath:AT3G45590	ATSEN1; ATSEN1 (SPLICING ENDONUCLEASE 1) ; K01170 tRNA-intron endonuclease [EC:3.1.27.9]	PF02778.9|tRNA_int_endo_N; PF01974.12|tRNA_int_endo	IPR006677|tRNA intron endonuclease, catalytic domain-like; IPR006678|tRNA intron endonuclease, N-terminal	GO:0006388|tRNA splicing, via endonucleolytic cleavage and ligation ; GO:0000213|tRNA-intron endonuclease activity
Gh_D13G2302	AT5G60400				B9SK38	B9SK38_RICCO Putative uncharacterized protein OS=Ricinus communis GN=RCOM_1399730 PE=4 SV=1
Gh_D13G2307	AT5G60490	FASCICLIN-like arabinogalactan-protein 12	Q8LEE9	FLA12_ARATH Fasciclin-like arabinogalactan protein 12 OS=Arabidopsis thaliana GN=FLA12 PE=2 SV=2	B1NHU4	B1NHU4_GOSHI Arabinogalactan protein 3 OS=Gossypium hirsutum PE=2 SV=1			PF02469.17|Fasciclin	IPR000782|FAS1 domain
