# Supplementary material for: Inheritance, QTLs, and Candidate Genes of Lint Percentage in Upland Cotton
Source: Front Genet. 2022 Mar 31;13:855574. doi: 10.3389/fgene.2022.855574 (PMC9016478; doi:10.3389/fgene.2022.855574)
Supplement: Supplementary file 5 [file Table4.XLSX]

## Sheet: Sheet1
Table S4 The Major QTLs for LP
QTL	Chromosome	Position	LOD	R2(%)
qLP-chr2-1	Chr02	38.61	3.19306	7.3152
qLP-chr2-2	Chr02	72.71	4.06291	8.7042
qLP-A3-1	Chr03	14.01	4.59	11.14
qLP-A3-1	Chr03	22.9	7.37	17.48
qLP-3-1	Chr03	26.54	3.2	20.1
qLP-A3-2	Chr03	46.16	3.89	10.9
qLP-chr3-3	Chr03	51.31	3.34056	7.6938
qLP-chr3-4	Chr03	60.31	3.24078	7.0303
qLP-chr3-5	Chr03	68.31	3.88069	7.9228
qLP-chr3-6	Chr03	81.81	3.47722	7.3761
qLP-chr3-7	Chr03	87.21	3.45987	7.3381
qLP-A03-1	Chr03	259.81	4.32	3.25
qLP-chr4-3	Chr04	132.71	3.52711	7.5228
qLP-chr4-4	Chr04	134.61	5.97831	12.1883
qLP-chr4-6	Chr04	144.41	5.68547	11.6223
qLP-chr4-7	Chr04	150.51	5.37093	11.0332
qLP-chr5-3	Chr05	168.01	5.04989	10.7167
qLP-chr5-4	Chr05	171.21	3.46421	6.8707
qLP06.1	Chr06	63.2	4.7	8.6
qLP-chr6-3	Chr06	84.61	4.05423	8.8425
qLP07.1	Chr07	7.8	20.9	36.7
qLP-chr7-4	Chr07	72.01	4.75271	9.7967
qLP-chr7-5	Chr07	80.01	3.01735	6.5003
qLP-chr8-3	Chr08	71.71	4.38829	9.0739
qLP-chr10-5	Chr10	179.91	4.03471	10.6472
qLP-A11-1	Chr11	41.22	3.18	6.27
qLP-chr11-3	Chr11	104.41	3.68113	7.9022
qLP12.1	Chr12	70	58.2	63.4
qLP-chr13-7	Chr13	133.61	4.78091	9.0442
qLP-chr13-10	Chr13	177.31	4.00434	8.3479
qLP-chr13-11	Chr13	187.61	5.11931	10.5239
qLP-chr14-1	Chr14	0.01	4.28633	9.0367
qLP-chr14-2	Chr14	8.81	3.79393	8.1714
qLP-chr14-6	Chr14	104.61	5.09761	10.5829
qLP-chr14-8	Chr14	116.01	3.63341	7.6622
qLP-D2-1	Chr15	0.01	4.14534	8.6857
qLP-15-1	Chr15	9.21	9.61	6.9
qLP-15-1	Chr15	24.41	7.35	19.86
qLP-15-2	Chr15	33.25	6.35	18.47
qLP-chr16-6	Chr16	153.21	5.36659	10.8135
qLP‐C16‐6	Chr16	177.7	4.39	10.11
qLP‐C16‐7	Chr16	189.3	5.79	11.6
qLP‐C17‐1	Chr17	91.3	10.81	27.51
qLP‐C17‐2	Chr17	94.9	11.7	26.4
qLP-chr20-1	Chr20	74.21	3.42082	9.8519
qLP-chr20-4	Chr20	105.21	3.09544	8.8683
qLP-chr21-3	Chr21	99.71	4	8.4709
qLP21.1	Chr21	165.6	15.6	24.3
qLP-chr21-6	Chr21	219.31	5.04121	9.7087
qLP-23-1	Chr23	3	3.71	6.99
qLP-chr23-1	Chr23	170.71	3.25813	6.893
qLP-chr24-4	Chr24	50.41	5.44902	11.7162
qLP-chr24-8	Chr24	104.41	3.07592	6.1977
qLP-chr25-1	Chr25	90.91	3.34707	6.9716
qLP-chr25-4	Chr25	109.01	4.13666	8.4754
qLP-chr25-6	Chr25	116.31	4.51627	9.2145
qLP-D6-1	Chr25	146.96	4.52	8.23
qLP-chr26-1	Chr26	32.41	3.8243	7.792
qLP26.1	Chr26	49.5	3.9	8
qLP-chr26-4	Chr26	72.31	4.4859	9.8157
