# Supplementary material for: Inheritance, QTLs, and Candidate Genes of Lint Percentage in Upland Cotton
Source: Front Genet. 2022 Mar 31;13:855574. doi: 10.3389/fgene.2022.855574 (PMC9016478; doi:10.3389/fgene.2022.855574)
Supplement: Supplementary file 6 [file Table1.XLSX]

## Sheet: Sheet1
Table S1 The genetic maps, association maps of cotton, and identified QTL numbers for LP
Parents	Population	Marker	Span (cM)	Marker interval (cM)	Marker loci	Method	Identified QTL	LP QTL	Reference
LP QTL identification
G. mustelinum × G． hirsutum (donor)	Introgression Lines，ILs	SSR				SSR markers		21	Chen et al., 2019
G. hirsutum × G. barbadense; CCRI 45 × sea-island cotton variety Hai 1	CSILs; （MBI 7115×MBI 7412）×（MBI 7153×MBI 7346）;F1, F1:2	SSR				SSR markers	41	3	Kong et al., 2018
Simian 3× TM-1	F2; F2:3,	RAPD; SSR			86	molecular markers	7	2	Yin et al., 2002
Acala 1517 × Dezhou 047	RIL	SSR				SSR markers, mixed linear model	24	6	Zhang et al., 2011
CSILs-IL-15-5 × IL-15-5-1,	F2; F2:3	SSR				SSR markers, composite interval mapping	3	2	Zhu et al., 2010
TM-1× T586	F2;BC1F1	SSR;RAPD			71	SSR markers	4	3	Guo et al., 2006
G. hirsutum×G. barbadense	BC1F1; BC1F2					composite interval mapping	47	2	Dai et al. 2018
G. hirsutum×G. barbadense	CSILs					A likelihood ratio test based on stepwise	28	7	Zhu et al., 2017
G. hirsutum	RIL	SSR;			17	regression RSTEP-LRT		4	Abdurakhmonov et al., 2007
G. hirsutum×G. barbadense	ILs (introgression line); F2, F2:3	SSR			82		29	6	Wang et al., 2011
HS46 (P1) × MARCABUCAG8US-1-88	IF2; RIL; BCF1; immortalized F2 (IF2), and two backcross (BCF1)					composite interval mapping	285	50	Li et al., 2018
TM‐1× Hai7124	chromosome segment introgression lines (CSILs);						58 heterotic loci (HL) ;39 substitution effect loci (SL)	13	Guo et al., 2013
Intra-, interspecific population (Gh×Gb)	Meta-analysis	SSR,					1,075+1,059	97+10	Said et al., 2015
Mutant (Li1, Li2, N1 and Fbl)	F2							2	Rong et al., 2005
G. hirsutum×G. barbadense	introgression population; RILs	SSR						2	Chen et al., 2018
Genetic linkage maps
G. hirsutum × G. barbadense	BC1F1；	SSR	5115.16	2.23	2292	SSR markers		26	Shi et al., 2015
G. hirsutum × G. barbadense	backcross inbred line (BIL)	SSR	2895	7.4	392		67	1	Yu et al., 2013
G. hirsutum × G. barbadense	six high-density maps	SSR; RFLPs; AFLPs; SNPs;	4070	0.5	8254	molecular markers			Blenda et al., 2012
G. hirsutum × G. barbadense	BC1F1;BC2F1;BC1S1	SSR	2252.36	8.87	306		16	6	Li et al. 2009
NC05AZ06 × NC11–2091	RIL	63 K cotton SNP	4422.44	1.41	3129	SNP markers	106	8	Zhang et al., 2019b
Yumian 1 × T586	RIL	SSR	3338.2	1.98	1675	SSR markers	79	8	Liu et al., 2015
Yumian1 × T586	RILs；chromosome 6	SSR	96.2	5.34	18	SSR markers	12	1	Wan et al., 2007
Yumian 1 × T586	F2	SSR, AFLP	525	7.5	70	molecular markers	16	4	Zhang et al., 2005
Yumian1 × zhongmiansuo35	F2	SSR	1309.2	8.8	178		9	2	Chen et al., 2008
Nongdamian13 × Nongda601	RIL	SNP; bin marker	4478.98	0.72	6187	bin markers	152(58+94)	17	Gu et al., 2020
0-153 × SGK9708	RIL	SSR	827.84	4.45	186	SSR markers	5	3	Jia et al., 2011
G. hirsutum ZMS36 × G. barbadense Hai1	BC1F1, BC2F1, and BC1S1	SSR	2252.36	8.87	254	SSR markers	16	6	Li et al., 2009
DH962 × Jimian5	RIL, DHBCF1s and JMBCF1s	SSR			616	SSR markers	178	3	Wang et al., 2016
DH962 × Jimian 5	F2:3	SSRs; RAPDs	3070.2	6.5	506		15	1	Lin et al., 2009a, b
Simian3 × Shiduan5	F2;F2:3	SSR	666.7	7.57	123		18	2	Li et al. 2008
CRI12, 4133, × 8891	F2; F2:3	SSR	1847.81	7.54	245		145	3;7	Qin et al., 2009
Zhongmiansuo12 (ZMS12) × 8891	RIL	SSR	865.2		132		34	4	Wang et al., 2007
Simian3 (SM3)/Sumian12(SuM12)//Zhong4133(ZH4133)/8891	Four-way cross	SSR	2113.3		286		31	1	Qin et al., 2008
MD5678ne × Prema	F2:3	RFLP	700.7	8.7	97		26	3	Ulloa and Meredith, 2000
Baimian 1 × TM-1	P1, P2, F1, B1, B2;F2;F2:3	SSR	1273	8.84	144		50	4	Xia et al., 2014
Baimian1 × TM-1	F2; F2:3	SSR	1273	8.84			16	6	Wang et al., 2014
7235 × TM-1	RIL	SSR	1024.4		156		53	6	Shen et al., 2006; 2007
(TM-1 ×Hai7124) × TM-1	BC1	InDel (insertion-deletion); SNP;EST; BAC	3667.62	1.08	3,414 (2,247+1,167)		337 (EST/gene-QTL)		Liang et al., 2012
Xiangzamian 2	immortalized F2	cDNA-AFLP；transcriptome-derived fragments (TDFs)	2477.06	8.23	302		71	14	Liu et al., 2011
Xiangzamian 2	RILs; immortalized F2s	EST-SSR; (AFLP; RAPD)	941.2		203(181+49)	composite interval mapping (CIM)	111	19	Liu et al., 2012
CCRI35 × Nan Dan Ba Di Da Hua (NH)	F2:3	SNP	4768.1	0.92	5178		110	2	Diouf et al., 2018
MD17 × n1, n2, n3	F2	SSR; SNP	1003		159		26	5	An et al., 2010
HS 46’ × ‘MARCABUCAG8US-1-88	RIL	SSR	965		125		56	5	Wu et al., 2009
G. arboreum	F2, F2:3	SSR	2508.71	9.4	264		108	3(one 20%)	Ma et al., 2008
HS 46’ × ‘MARCABUCAG8US-1-88	RIL	63 k SNP assay			2618		71	3	Li et al., 2016
G. barbadense introgression line	multiple parent population	SSR					24	9	Zhai et al., 2016
Association maps
323 G. hirsutum accessions	Association mapping	SSR			651	association mapping	251	2 (5 epistasis)	Jia et al., 2014
75 US G. hirsutum accessions	Association mapping	AFLP			234	association mapping	21	5	Badigannavar and Myers, 2015
241 G. hirsutum accessions	Association mapping	SSR		8.58(r2 > 0.1);5.76 (r2 > 0.2)	733	association mapping	46	17	Qin et al., 2015
355 G. hirsutum accessions	SLAF-seq; GWAS	SNPs						2 (1);12 SNPs	Su et al., 2016
503 G. hirsutum accessions	GWAS	SNPs (CottonSNP63K)			11975		160	13 (1gene)	Huang et al., 2017
276 G. hirsutum accessions	GWAS	SNPs(CottonSNP63K)			10660		21	15 (2gene)	Song et al., 2019
719 G. hirsutum accessions	GWAS	SNPs	10511				62 AL	3	Sun et al., 2018
403 G. hirsutum accessions	Association mapping	SSR			394	association mapping	43	9	Dong et al., 2018
302 G. hirsutum accessions	Association mapping	SSR			198	association mapping	57	7	Ademe et al., 2017
318 G. hirsutum accessions	the genome-wide resequencing ; GWAS	SNP	8621073	4.41 SNPs per kilobase			119 AL (43 QTLs)	19 AL	Fang et al., 2017
8-way upland cotton	GWAS;MAGIC (multi-parent advanced generation inter-cross) population	SSR			284		87	3	Huang et al., 2018
381 G. hirsutum; 215 G. arboreum	re-sequencing data; GWAS	SNPs			2,968,086 +1,306,470		163	13 (170)	Shen et al., 2019
315 Gossypium spp	RTM-GWAS (Restricted two-stage multi-locus multi-allele GWAS)	SNP linkage disequilibrium block (SNPLDB)					191 SNPLDB loci	68 SNPLDB loci	Su et al., 2020
160 early-maturing upland cotton accessions	GWAS;one single-locu smethod and six multi-locus methods	SNP						4+45 QTN	Su et al., 2019
240 G. barbadense	GWAS;whole-genome resequencing	SNP, indels			3632231 SNP; 221,354 indels			823 LP-associated SNPs; 1 gene	Yu et al., 2021
316 G. hirsutum accessions	GWAS	SNP						Total 91; 8 stable QTLs	Zhu et al., 2020
