# Supplementary material for: Inheritance, QTLs, and Candidate Genes of Lint Percentage in Upland Cotton
Source: Front Genet. 2022 Mar 31;13:855574. doi: 10.3389/fgene.2022.855574 (PMC9016478; doi:10.3389/fgene.2022.855574)
Supplement: Supplementary file 7 [file Table5.XLSX]

## Sheet: Sheet1
Table S5. The candidate genes (homologs) of the QTLs for LP
Gene ID	Gene Name	Description	function	Length (bp)	References
Gb_A07G1034	HERK1	Receptor-like protein kinase HERK 1		1449	Yu et al., 2021
GbPDF1	PDF1	Palmitoyl-protein thioesterase-dolichyl pyrophosphate phosphatase fusion 1	Essential protein. Removes thioester-linked fatty acyl groups such as palmitate from modified cysteine residues in proteins or peptides during vacuolar degradation. Required for efficient N-glycosylation. Necessary for maintaining optimal levels of dolichol-linked oligosaccharides.		Deng et al., 2012	Wang et al. (2020)
GbTCP	TCP	class I TCP transcription factor	Component of the chaperonin-containing T-complex (TRiC), a molecular chaperone complex that assists the folding of proteins upon ATP hydrolysis. The TRiC complex mediates the folding of WRAP53/TCAB1, thereby regulating telomere maintenance. As part of the TRiC complex may play a role in the assembly of BBSome, a complex involved in ciliogenesis regulating transports vesicles to the cilia. The TRi…		Hao et al., 2012
Gh_A02G1268	INO1	Inositol-3-phosphate synthase	Catalyzes the majority of myo-inositol synthesis required for plant growth and development. Acts as a repressor of programmed cell death and protects plant cells against cell death under high light intensity or long days. Controls its own transcription by inhibiting ATXR6 activity. Reduces the deposition of inhibitory histone marks on its own promoter.	2798	Su et al., 2016
Gh_A02G1269	ATJ20	Chaperone protein dnaJ 20, chloroplastic		498	Su et al., 2019	Gu et al., 2020
Gh_A02G1278	RHA2A	E3 ubiquitin-protein ligase RHA2A		495	Su et al., 2019
Gh_A02G1280	Not available	Not available		243	Su et al., 2019
Gh_A02G1295	CYP78A7	Cytochrome P450 78A7		1712	Su et al., 2019	Ye et al., 2020
Gh_A02G1392	AIL6	AP2-like ethylene-responsive transcription factor AIL6	Probably acts as a transcriptional activator. Binds to the GCC-box pathogenesis-related promoter element. May be involved in the regulation of gene expression by stress factors and by components of stress signal transduction pathways (By similarity).	2927	Liu et al. (2014);Fang et al., 2017; Su et al., 2019
Gh_A02G1555	ZHD1	Zinc-finger homeodomain protein 1	Putative transcription factor.	1020	Su et al. (2020)
Gh_A03G0889	PHO1	Phosphate transporter PHO1 homolog 3	Inositol polyphosphate sensor that associates with transcription factors to regulate inorganic phosphate (Pi) starvation responses (PubMed:27080106). Probably acts by binding inositol polyphosphate via its SPX domain (PubMed:27080106). Acts as a Pi exporter, mediating efflux of Pi out of cells (PubMed:21309867, PubMed:22449068). Transfers Pi from the epidermal and cortical cells to the root xylem…	3521	Shahzad et al. (2020)	Su et al., 2020
Gh_A03G1024	BZR1	Protein BRASSINAZOLE-RESISTANT 1	Transcriptional repressor that binds to the brassinosteroid (BR) response element (BRRE) 5'-CGTG(T/C)G-3' in gene promoter. Regulates positively the brassinosteroid-signaling pathway. Mediates downstream growth responses and negative feedback regulation of brassinosteroid biosynthesis. Promotes growth. Modulates ovule initiation and development by monitoring the expression of genes related to ovu…	1215	Shahzad et al. (2020)
Gh_A05G2488	TSC10B	3-dehydrosphinganine reductase TSC10B	Catalyzes the reduction of 3-ketodihydrosphingosine (KDS) to dihydrosphingosine (DHS). Required for sphingolipid biosynthesis. In plants, sphingolipids seems to play a critical role in mineral ion homeostasis, most likely through their involvement in the ion transport functionalities of membrane systems in the root. Lacks stereospecificity and can also produce L-threo-DHS in addition to D-erythro…	7165	Guozhong Zhu et al. (2020)
Gh_A06G0693	COPT5	Copper transporter 5	Involved in the transport of copper	423	Guozhong Zhu et al. (2020)
Gh_A06G0696	PAA1	Proteasome subunit alpha type-6	Acetylates spermine and probably also other polyamines such as putrescine or spermidine. May regulate the levels of polyamines on chromosomal DNA, which would modify chromatin structure and affect transcription or replication. Also able to acetylate arylalkylamines such as tryptamine and serotonin in vitro.	3183	Guozhong Zhu et al. (2020)
Gh_A08G0716	NET1D	Protein NETWORKED 1D		9748	Zhu et al., 2021	Wang et al. (2020)
Gh_A08G0783	NET3A	Protein NETWORKED 3A		2209	Zhu et al., 2021	Ye et al., 2020
Gh_A08G2199	TIFY10A	Protein TIFY 10A	Repressor of jasmonate responses. Jasmonoyl-isoleucine (JA-Ile) specifically promotes COI1-TIFY10A/JAZ1 interaction. Interacts with COI1 and inositol pentakisphosphate to form a high-affinity jasmonates coreceptor.	1407	Shahzad et al. (2020)	Ye et al., 2020
Gh_A08G2210	At3g43860	Endoglucanase 16	Catalytic activity：Endohydrolysis of (1->4)-beta-D-glucosidic linkages in cellulose, lichenin and cereal beta-D-glucans. EC:3.2.1.4	3710	Shahzad et al. (2020)	Liu et al., 2020
Gh_A10G2138	PRA1B1	PRA1 family protein B1	May be involved in both secretory and endocytic intracellular trafficking in the endosomal/prevacuolar compartments.	648	Guozhong Zhu et al. (2020)
Gh_A11G0814	CRCK2	Calmodulin-binding receptor-like cytoplasmic kinase 2	Catalytic activity：ATP + L-seryl-[protein] = ADP + H+ + O-phospho-L-seryl-[protein] EC:2.7.11.1 & ATP + L-threonyl-[protein] = ADP + H+ + O-phospho-L-threonyl-[protein] EC:2.7.11.1	6133	Guozhong Zhu et al. (2020)
Gh_A12G0042	bsdc1	BSD domain-containing protein 1	Pathway Commons	1401	Guozhong Zhu et al. (2020)
Gh_A12G0043	T85	Auxin-binding protein T85	This is probably a receptor for the plant hormone auxin	2399	Guozhong Zhu et al. (2020)
Gh_A12G0095	UDP-GALT2	UDP-galactose transporter 2	Nucleotide-sugar transporter that transports UDP-rhamnose or UDP-galactose and UMP in a strict counter-exchange mode.	2367	Guozhong Zhu et al. (2020)
Gh_A12G0098	TKPR1	Tetraketide alpha-pyrone reductase 1	Involved in the biosynthesis of hydroxylated tetraketide compounds that serve as sporopollenin precursors (the main constituents of exine). Is essential for pollen wall development. Acts on tetraketide alpha-pyrones and reduces the carbonyl function on the tetraketide alkyl chain to a secondary alcohol function.	1449	Guozhong Zhu et al. (2020)
Gh_A12G2183	WAXY	Granule-bound starch synthase 1, chloroplastic/amyloplastic	Required for the synthesis of amylose in endosperm.	2760	Shahzad et al. (2020)
Gh_D01G0052	TMN1	Transmembrane 9 superfamily member 1		4104	Gao et al., 2021
Gh_D01G0099	DTX33	Protein DETOXIFICATION 33		6654	Gao et al., 2021
Gh_D01G0100	PLT5	Polyol transporter 5		2787	Gao et al., 2021
Gh_D01G0140	YLS8	Thioredoxin-like protein YLS8		2397	Gao et al., 2021
Gh_D02G0025	At2g37230	Pentatricopeptide repeat-containing protein At2g37230		2220	Ma et al., 2018; Su et al., 2019
Gh_D02G0203	RPS1	30S ribosomal protein S1, chloroplastic		2720	Ma et al., 2019; Su et al., 2019
Gh_D03G0919	COBL4	COBRA-like protein 4	GO - Biological process：cellulose microfibril organization；plant-type cell wall biogenesis；plant-type cell wall cellulose biosynthetic process；plant-type cell wall organization；plant-type secondary cell wall biogenesis	40379	Wang et al. (2020)
Gh_D03G1064	FRI	Protein FRIGIDA	Required for FRI-mediated up-regulation of FLC transcripts, but not redundant with FRI and only partially redundant with FRL2. Required for the stabilization of the FRI-C complex	2956	Sun et al. (2018)
Gh_D03G1067	Bicc1	Protein bicaudal C homolog 1	Putative RNA-binding protein. Acts as a negative regulator of Wnt signaling. May be involved in regulating gene expression during embryonic development	861	Sun et al. (2018)
Gh_D03G1407	Not available	Pyruvate kinase, cytosolic isozyme	Catalytic activity：ATP + pyruvate = ADP + H+ + phosphoenolpyruvate EC:2.7.1.40	2455	Guozhong Zhu et al. (2020)
Gh_D03G1419	MYB86	Transcription factor MYB86	Probable transcription factor	1489	Guozhong Zhu et al. (2020)
Gh_D03G1420	RPS10A	40S ribosomal protein S10-1	RNA binding Plectin/S1- domain-containing protein	1640	Guozhong Zhu et al. (2020)
Gh_D05G0202	CRR21	Pentatricopeptide repeat-containing protein At5g55740, chloroplastic	Plays a major role in chloroplast RNA editing. Acts as a site-recognition transacting factor involved in the edition of the site 2 of ndhD (ndhD-2), which encodes a subunit of the NDH complex.	2511	Shahzad et al. (2020)
Gh_D05G0313	LUT2	Lycopene epsilon cyclase, chloroplastic	Involved in carotenoid biosynthesis. Catalyzes the single epsilon-cyclization reaction which converts lycopene to delta-carotene and neurosporene to alpha-zeacarotene (PubMed:8837512, PubMed:11226339). Required for lutein biosynthesis (PubMed:9789087).	3943	Chengxiang Song et al. (2019)
Gh_D05G1124	PPC4-2	Probable protein phosphatase 2C 21	Catalytic activity：H2O + O-phospho-L-seryl-[protein] = L-seryl-[protein] + phosphate EC:3.1.3.16；H2O + O-phospho-L-threonyl-[protein] = L-threonyl-[protein] + phosphate EC:3.1.3.16	6526	Chengxiang Song et al. (2019)
Gh_D06G2153	NDC80	Probable kinetochore protein NDC80	Acts as a component of the essential kinetochore-associated NDC80 complex, which is required for chromosome segregation and spindle checkpoint activity (PubMed:9315664, PubMed:12351790, PubMed:14654001, PubMed:14699129, PubMed:15062103, PubMed:15235793, PubMed:15239953, PubMed:15548592, PubMed:16732327). Required for kinetochore integrity and the organization of stable microtubule binding sites i…	4101	Su et al. (2020)
Gh_D06G2161	asnS	Asparagine--tRNA ligase	Catalytic activity：ATP + L-asparagine + tRNAAsn = AMP + diphosphate + H+ + L-asparaginyl-tRNAAsn EC:6.1.1.22；GO - Molecular function：asparagine-tRNA ligase activity；ATP binding；nucleic acid binding；GO - Biological process：asparaginyl-tRNA aminoacylation	2481	Su et al. (2020)
Gh_D06G2162	KEG	E3 ubiquitin-protein ligase KEG	Mediates E2-dependent protein ubiquitination. Acts as a negative regulator of abscisic acid signaling. Required for ABI5 degradation, by mediating its ubiquitination. Together with EDR1, may regulate endocytic trafficking and/or the formation of signaling complexes on trans-Golgi network (TGN)/ early endosome (EE) vesicles during stress responses.	2089	Su et al. (2020)
Gh_D06G2164	At1g12280	Probable disease resistance protein At1g12280	Disease resistance protein that mediates defense responses against the bacterial pathogen Pseudomonas syringae pv tomato strain DC3000, and the virulent oomycete Hyaloperonospora arabidopsidis isolate Noco2. Becomes active when the MEKK1-MKK1-MKK2-MPK4 kinase cascade is disrupted by the microbial effector hopAI1. Does not seem to be required for the activation of MPK4 by flg22, or flg22-induced u…	2706	Su et al. (2020)
Gh_D06G2165	ROD1	Phosphatidylcholine: diacylglycerol Cholinephos photransferase 1	Functions as phosphatidylcholine:diacylglycerol cholinephosphotransferase that catalyzes the transfer of the phosphocholine headgroup from phosphatidylcholine (PC) to diacylglycerol, a major reaction for the transfer of 18:1 into phosphatidylcholine for desaturation and also for the reverse transfer of 18:2 and 18:3 into the triacylglycerols synthesis pathway.	2031	Su et al. (2020)
Gh_D06G2180	COX5B-2	Cytochrome c oxidase subunit 5b-2，mitochondrial	This protein is one of the nuclear-coded polypeptide chains of cytochrome c oxidase, the terminal oxidase in mitochondrial electron transport.	2819	Su et al. (2020)
Gh_D07G1312	APL2	Glucose-1-phosphate adenylyltransferase large subunit 2, chloroplastic	This protein plays a role in synthesis of starch. It catalyzes the synthesis of the activated glycosyl donor, ADP-glucose from Glc-1-P and ATP.	3804	Shahzad et al. (2020)
Gh_D07G2144	PYRAB13050	UPF0056 membrane protein PYRAB13050	Enzyme and pathway databases：BioCyci PABY272844:G1GT8-1434-MONOMER	213	Su et al. (2020)
Gh_D07G2145	CARB	carbamoyl-phosphate synthase large chain, chloroplastic	Involved in arginine biosynthesis. Required for mesophyll development.	8706	Su et al. (2020)
Gh_D07G2154	Acot9	Acyl-coenzyme A thioesterase 9，mitochondrial	Acyl-CoA thioesterases are a group of enzymes that catalyze the hydrolysis of acyl-CoAs to the free fatty acid and coenzyme A (CoASH), providing the potential to regulate intracellular levels of acyl-CoAs, free fatty acids and CoASH. Active on long chain acyl-CoAs.	2972	Su et al. (2020)
Gh_D08G0312	EIN3	Protein ETHYLENE INSENSITIVE 3		363	Fang et al., 2017; Su et al., 2019
Gh_D08G1440	ASK8	Shaggy-related protein kinase theta	May mediate extracellular signals to regulate transcription in differentiating cells.	5471	Shahzad et al. (2020)
Gh_D08G1467	MPK4	Mitogen-activated protein kinase 4	The ANPs-MKK6-MPK4 module is involved in the regulation of plant cytokinesis during meiosis and mitosis. Essential to promote the progression of cytokinesis and for cellularization (formation of the cell plate) during male-specific meiosis. Involved in cortical microtubules organization and stabilization by regulating the phosphorylation state of microtubule-associated proteins such as MAP65-1. I…	2743	Shahzad et al. (2020)
Gh_D08G2369	VRN1	B3 domain-containing transcription factor VRN1		2745	Huang et al., 2017	Wang et al. (2020)
Gh_D08G2376	UGT80A2	Sterol 3-beta-glucosyltransferase UGT80A2	Involved in the biosynthesis of sterol glucosides. Catalyzes the synthesis of steryl glycosides (SGs) and acyl steryl glycosides (ASGs) which are the most abundant sterol derivatives in higher plants. Can act on several sterols like sitosterol, campesterol and stigmasterol. Both UGT80A2 and UGT80B1 are required for the normal production of SGs and ASGs in seeds.	7882	Huang et al., 2017
Gh_D09G1659	MYB308	MYB308	Transcription factor	1011	Wang et al. (2020)
Gh_D09G1690	ODO1	Protein ODORANT1	R2R3 MYB-type transcription factor controlling the production of volatile organic compounds (VOCs), including floral volatile benzenoids and phenylpropanoids (FVBP), in flowers of fragrant cultivars (e.g. cv. Mitchell and cv. V26) by regulating the shikimate pathway, via the activation of several genes (e.g. EPSPS, ADT1, PAL1, CFAT and CCoAOMT1) (PubMed:15805488, PubMed:21497087, PubMed:21585571,…	1164	Wang et al. (2020)
Gh_D12G2354	Gpr107	Protein GPR107	Has been proposed to act as a receptor for neuronostatin, a peptide derived from the somatostatin/SST precursor (PubMed:22933024). Involved in blood sugar regulation through the induction of glucagon in response to low glucose (By similarity).；(Microbial infection) Required for intoxication by Pseudomonas aeruginosa exotoxin A and Campylobacter jejuni CDT. May contribute to the retrograde transpo…	1311	Sun et al. 2018
Gh_D12G2925	Not available	Not available		492	Su et al. (2020)
Gh_D12G2926	rpc11	DNA-directed RNA polymerase III subunit RPC10	DNA-dependent RNA polymerase catalyzes the transcription of DNA into RNA using the four ribonucleoside triphosphates as substrates. Component of RNA polymerase III which synthesizes small RNAs, such as 5S rRNA and tRNAs. Plays a key role in sensing and limiting infection by intracellular bacteria and DNA viruses. Acts as nuclear and cytosolic DNA sensor involved in innate immune response. Can sen…	932	Su et al. (2020)
Gh_D12G2934	xpr1	Xenotropic and polytropic retrovirus receptor 1 homolog	Plays a role in phosphate homeostasis. Mediates phosphate export from the cell (PubMed:23791524, PubMed:25938945). Binds inositol hexakisphosphate (Ins6P) and similar inositol polyphosphates, such as 5-diphospho-inositol pentakisphosphate (5-InsP7); these are important intracellular signaling molecules (PubMed:27080106).	273	Su et al. (2020)
Gh_D12G2950	MYB52	Transcription factor MYB52	Transcription factor that confers sensitivity to abscisic acid (ABA) and salt, but tolerance to drought (PubMed:21399993). Regulates secondary cell wall (SCW) biosynthesis, especially in interfascicular and xylary fibers (PubMed:18952777, PubMed:23781226).	2152	Su et al. (2020)
Gh_D12G2952	HDG11	Homeobox-leucine zipper protein HDG11	Transcription factor which acts as positive regulator of drought stress tolerance. Can transactivate CIPK3, NCED3 and ERECTA (PubMed:18451323). Transactivates several cell-wall-loosening protein genes by directly binding to HD motifs in their promoters. These target genes play important roles in coordinating cell-wall extensibility with root development and growth (PubMed:24821957). Transactivate…	5167	Su et al. (2020)
Gh_D12G2954	bro1	Vacuolar protein-sorting protein bro1	Class E VPS protein involved in concentration and sorting of cargo proteins of the multivesicular body (MVB) for incorporation into intralumenal vesicles. Fusion between endosomes and the vacuole will then target the cargo proteins to the vacuolar lumen (Probable). Associates with FREE1 and ELC to perform function in the ESCRT-I complex. Binds ubiquitin in vitro (PubMed:26902184). Plays a role in…	4910	Su et al. (2020)
Gh_D13G0338	CAP1	Cyclase-associated protein 1	Directly regulates filament dynamics and has been implicated in a number of complex developmental and morphological processes, including mRNA localization and the establishment of cell polarity.	14784	Guozhong Zhu et al. (2020)
Gh_D13G0342	RAB71	Ras-related protein Rab7	RAB GTPase homolog G3F	1950	Guozhong Zhu et al. (2020)
Gh_D13G2278	CPK17	Calcium-dependent protein kinase 17	May play a role in signal transduction pathways that involve calcium as a second messenger.	4177	Guozhong Zhu et al. (2020)
Gh_D13G2279	At5g12190	Splicing factor 3B subunit 6-like protein	RNA-binding (RRM/RBD/RNP motifs) family protein	375	Guozhong Zhu et al. (2020)
Gh_D13G2287	SPP	Signal peptide peptidase	The COMPASS (Set1C) complex specifically mono-, di- and trimethylates histone H3 to form H3K4me1/2/3, which subsequently plays a role in telomere length maintenance and transcription elongation regulation.	6588	Guozhong Zhu et al. (2020)
Gh_D13G2301	SEN1	tRNA-splicing endonuclease subunit Sen2-1	Constitutes one of the two catalytic subunit of the tRNA-splicing endonuclease complex, a complex responsible for identification and cleavage of the splice sites in pre-tRNA. It cleaves pre-tRNA at the 5'- and 3'-splice sites to release the intron. The products are an intron and two tRNA half-molecules bearing 2',3'-cyclic phosphate and 5'-OH termini. There are no conserved sequences at the splic…	717	Guozhong Zhu et al. (2020)
Gh_D13G2302	Not available	Not available		381	Guozhong Zhu et al. (2020)
Gh_D13G2307	FLA12	Fasciclin-like arabinogalactan protein 12	May be a cell surface adhesion protein.；GO - Biological process：plant-type secondary cell wall biogenesis；Complete GO annotation on QuickGO	795	Guozhong Zhu et al. (2020)	Ye et al., 2020
GhAATF1	AATF	Protein AATF (Apoptosis-antagonizing transcription factor)	apoptosis-antagonizing transcription factor gene		Zegang Han et al. (2002)	Liu et al., 2020
GhCIPK6a	CIPK6	CBL-interacting serine/threonine-protein kinase 6	CIPK serine-threonine protein kinases interact with CBL proteins. Binding of a CBL protein to the regulatory NAF domain of CIPK protein lead to the activation of the kinase in a calcium-dependent manner. Downstream of CBL1, CBL2, CBL3 and CBL9, regulates by phosphorylation the K+ conductance and uptake of AKT1. Binds to CBL4 to modulate AKT2 activity by promoting a kinase interaction-dependent bu…		Su et al., 2020
GhGRAM35	GRAM	Rab-like GTPase activators and myotubularins			Ye et al., 2020
GhGRAM5	GRAM	Rab-like GTPase activators and myotubularins			Ye et al., 2020
GhH2A12	H2A	a typical SPKK motif in the carboxyterminal and a plant-unique peptide-binding A/T-rich DNA region			Hao et al., 2014
GhHD1	HD1	Zinc finger protein HD1	Probable transcription factor involved in the regulation of flower development. Required for the promotion of flowering under short day (SD) conditions and the suppression of flowering under long day (LD) conditions. Regulates positively the floral activator HEADING DATE 3a (HD3A) under SD and negatively under LD conditions.		Ye et al., 2020
GhHOX1	HOX1	Homeobox-leucine zipper protein HOX1 (HD-ZIP protein HOX1)	Probable transcription repressor involved leaf development. Binds to the DNA sequence 5'-CAAT[GC]ATTG-3'. May act as a regulatory switch to specify provascular cell fate.		Ye et al., 2020
Ghir_A03G020290	TXND9	Thioredoxin domain-containing protein 9 homolog		1557	Gu et al., 2020
Ghir_D02G018120	GEML5	GEM-like protein 5	GO - Biological process：embryo development ending in seed dormancy；maintenance of seed dormancy by absisic acid；regulation of seed germination；seed germination	1698	Ye et al., 2020
GhmTERF1	mTERF1	Transcription termination factor MTEF1, chloroplastic (Mitochondrial transcription termination factor 1)	Transcription termination factor required for plastid-specific rRNA accumulation and protein synthesis in plastids (PubMed:19563435). Essential for embryogenesis (PubMed:12324593, PubMed:19563435).		Zegang Han et al. (2002)
GhMYB103	MYB103				Zhu et al., 2020
GhMYB25	MYB25	Transcription factor MYB25	Required for male gametophyte (pollen) development.		Liu et al., 2020
GhMYB25l	MYB25l				Liu et al., 2020
GhMYB4	MYB4	Transcription factor MYB4	Required for male gametophyte (pollen) development.		Wang et al. (2020)
GhMYB85	MYB85	Transcription factor MYB85	Required for male gametophyte (pollen) development.		Wang et al. (2020)
GhTTG1	TTG1	Protein TRANSPARENT TESTA GLABRA 1	May regulate MYC transcription factors. Involved in epidermal cell fate specification such as trichome and root hair development, seed mucilage production, and anthocyanin biosynthesis by acting at the dihydroflavonol-4-reductase (DFR) step. Together with GL1 and GL3, promotes trichome formation. Activates the transcription of GL2.		Ye et al., 2020
GhWAKL3	WAKL3	cell wall-associated receptor-like kinase 3	Serine/threonine-protein kinase that may function as a signaling receptor of extracellular matrix component.		Ma et al., 2019
