# Supplementary material for: Inheritance, QTLs, and Candidate Genes of Lint Percentage in Upland Cotton
Source: Front Genet. 2022 Mar 31;13:855574. doi: 10.3389/fgene.2022.855574 (PMC9016478; doi:10.3389/fgene.2022.855574)
Supplement: Supplementary file 8 [file Table7.XLSX]

## Sheet: Sheet1
Table S7 KEGG pathways of the candidate genes for LP QTLs in G. hirsutum
#Pathway	ko_ID	candidate gene number	total candidate genes
Metabolic pathways	ko01100	8	64
Biosynthesis of secondary metabolites	ko01110	5	64
Microbial metabolism in diverse environments	ko01120	1	64
Biosynthesis of cofactors	ko01240	1	64
Starch and sucrose metabolism	ko00500	2	64
Inositol phosphate metabolism	ko00562	1	64
Oxidative phosphorylation	ko00190	1	64
Pyrimidine metabolism	ko00240	1	64
Alanine, aspartate and glutamate metabolism	ko00250	1	64
Tyrosine metabolism	ko00350	1	64
Carotenoid biosynthesis	ko00906	1	64
Zeatin biosynthesis	ko00908	1	64
Phenylpropanoid biosynthesis	ko00940	1	64
Streptomycin biosynthesis	ko00521	1	64
Spliceosome	ko03040	2	64
Ribosome	ko03010	1	64
Aminoacyl-tRNA biosynthesis	ko00970	1	64
Proteasome	ko03050	1	64
DNA replication	ko03030	1	64
Mismatch repair	ko03430	1	64
Homologous recombination	ko03440	1	64
Two-component system	ko02020	2	64
MAPK signaling pathway	ko04010	1	64
MAPK signaling pathway - plant	ko04016	3	64
Wnt signaling pathway	ko04310	1	64
Notch signaling pathway	ko04330	1	64
NF-kappa B signaling pathway	ko04064	1	64
Plant hormone signal transduction	ko04075	3	64
Endocytosis	ko04144	1	64
Phagosome	ko04145	1	64
Autophagy - animal	ko04140	1	64
Autophagy - yeast	ko04138	1	64
Mitophagy - animal	ko04137	1	64
Necroptosis	ko04217	1	64
Flagellar assembly	ko02040	1	64
Complement and coagulation cascades	ko04610	1	64
Neutrophil extracellular trap formation	ko04613	1	64
NOD-like receptor signaling pathway	ko04621	1	64
Cardiac muscle contraction	ko04260	1	64
Mineral absorption	ko04978	1	64
Phototransduction	ko04744	1	64
Circadian rhythm - plant	ko04712	1	64
Thermogenesis	ko04714	1	64
Plant-pathogen interaction	ko04626	3	64
