# Supplementary material for: Inheritance, QTLs, and Candidate Genes of Lint Percentage in Upland Cotton
Source: Front Genet. 2022 Mar 31;13:855574. doi: 10.3389/fgene.2022.855574 (PMC9016478; doi:10.3389/fgene.2022.855574)
Supplement: Supplementary file 9 [file Table8.XLSX]

## Sheet: Sheet1
Table S8 Genes related to fiber development discovered by functional studies
Gene Name	Description	Function	References
GbPDF1	PDF1, Protodermal factor1; Palmitoyl- protein thioesterase- dolichyl pyrophosphate phosphatase fusion 1	Fiber initiation and early elongation; fiber cell primordia in conjunction with other proteins.	Deng et al., 2012
GhH2A12	SPKK motif in the carboxy-terminal and a plant-unique peptide-binding A/T-rich DNA region; a replication-dependent histone H2A gene;	negatively involved in the development of cotton fiber cells; fiber differentiation	Hao et al., 2014
GbTCP	Class I TCP transcription factor; teosinte branched1/cycloidea/proliferating cell factor1	affects fiber elongation through a complex interplay involving jasmonic acid biosynthesis and ethylene signaling	Hao et al., 2012
GhTCP4	a CIN-type teosinte branched1/cycloidea/proliferating cell factor 4	interacts with GhHOX3 to coordinate fiber cell elongation and SCW biosynthesis	Cao et al., 2020
GhTCP14	teosinte branched1/cycloidea/proliferating cell factor 14	activate auxin signaling to mediate epidermal cell differentiation and elongation	Wang et al., 2013
GhCIPK6a	Calcineurin B-like protein (CBL) -interacting protein kinase gene; specific Ser/Thr protein kinases	induced by salt, drought and ABA treatments	He et al., 2013; Su et al., 2020
GhGRAM31 (Ghir_D02G018120)	glucosyltransferases, Rab-like GTPase activators and myotubularins (GRAM); Interacts with GhGRAM5 GhGRAM35	rapid elongation stage of fiber development and that it might control fiber length	Ye et al., 2021
GhGRAM5	GRAM gene; interacts with GhTTG1,	Fiber elongation	Ye et al., 2021
GhGRAM35	GRAM gene; interacts with GhHOX1 and GhHD1	Fiber elongation	Ye et al., 2021
PPIP3	putative GbPDF1 interaction protein ; GRAM-domain protein; PPIP1, PPIP2, PPIP3 interact with GbPDF1	Fiber initiation and early elongation	Deng et al., 2012
GhKNL1	Knotted related homeobox (KNOX) protein; a class II KNOX protein; interact with GhOFP4, AtOFP1, AtOFP4, AtMYB75	developing fibres at the stage of secondary cell wall (SCW) biosynthesis; fibre elongation	Gong et al., 2014
GhHOX1	homeodomain transcription factor; HD-ZIP IV factors	Fiber elongation	Ye et al., 2021
GhHOX3	homeodomain-leucine zipper (HD-ZIP) transcription factor; a homolog of Arabidopsis GL2	GA signal to promote fibre cell elongation; controlling cotton fibre elongation	Shan et al., 2014; Cao et al., 2020
GhTTG1	transcription factor; WD40-repeat protein Transparent Testa Glabra1	Fiber elongation	Ye et al., 2021
GhHD1	transcription factors; HD-ZIP transcription factor gene	Fiber elongation	Ye et al., 2021
GhHD-1	transcription factors; HD-ZIP transcription factor gene	fibre initiation	Liu et al., 2020;
GhMYB2	GLABROUS1(GL1)-like R2R3 MYB,	fibre initiation and elongation	Shangguan et al., 2021
GhMYB3	MYB transcription factor; GL1-like R2R3 MYB; GhMYB3 increased in response to exogenous gibberellin (GA3), auxin (IAA) and methyl jasmonate (MeJA)	fibre initiation and elongation	Shangguan et al., 2021
MML4	MYB transcription factor; MYBMIXTA-like	fibre initiation and elongation	Shangguan et al., 2021
GhMYB25	MYB transcription factor;	Fiber initiation and elongation; early fibre development	Liu et al., 2020
GhMYB25	MYB transcription factor	regulates early fibre and trichome development	Machado et al., 2009
GhMYB25-Like	MYB transcription factor; MML3; MYBMIXTA-like (MML)	plays a key role in the very early stages of fiber cell differentiation	Liu et al., 2020
MML4 (lis)	MYB-MIXTA-like transcription factor4 (MML4)	regulate lint fibre initiation	Wu et al., 2018
GhMYB109	R2R3 MYB gene	Required for Cotton Fiber Development	Pu et al., 2008
GhCPC	R3 MYB transcription factor homologous to AtCPC; CAPRICE (CPC)	negatively regulate cotton fiber initiation and early elongation by a potential CPC-MYC1-TTG1/4 complex	Liu et al., 2015
GhMYC1	a bHLH protein, homologous to Arabidopsis MYC	regulates fiber elongation	Liu et al., 2015
GhCaM7	gene encoding a calcium sensor; modulate reactive oxygen species (ROS) production and act as a molecular link between Ca2+ and ROS signal pathways	early fiber development; early but not late elongation of fiber cells	Tang et al., 2014
GhCaM7-like	calcium sensor; GhCaM7-like gene plays a vital role in calcium signaling pathways	fiber elongation	Cheng et al., 2016
WLIM1a	LIN-11, Isl1 and MEC-3 (LIM)-domain protein	Associated with Fiber Length Development; Activates Transcription of PAL-Box Genes in the Phenylpropanoid Pathway	Han et al., 2013
GhCFE1A	a novel protein	cotton fibre cell initiation and elongation	Lv et al., 2015
GhRDL1	cell wall loosening protein genes; target genes of GhHOX3	Fibre cell elongation	Shan et al., 2014
GhEXPA1	a-expansin (EXP); cell wall loosening protein genes; target genes of GhHOX3	Fibre cell elongation	Shan et al., 2014
GhSLR1	a DELLA protein of the GA signalling component; repressor of the growth hormone GA.	Fibre cell elongation	Shan et al., 2014
GhGID1a , GhGID1b	GA receptor genes; GA signalling	Fiber development	Aleman et al., 2008
GhbHLH1	homologous to AtMYC2; Basic helix-loop-helix	regulator of ABA signaling in cotton	Meng et al., 2009;
GhDEL65	bHLH protein from cotton; functional homologue of Arabidopsis GLABRA3 (GL3) and ENHANCER OF GLABRA3 (EGL3); MYB-bHLH-WD40 protein complex	cotton fiber development	Shangguan et al., 2016
miR319	microRNA319; target GhTCP4	regulate cell elongation and SCW deposition	Cao et al., 2020
GhFSN1	a cotton NAC transcription factor; NAC for NAM, ATAF1/2 and CUC2	direct targets of GhFSN1 include the fiber SCW-related gene GhDUF231L1, GhKNL1, GhMYBL1, GhGUT1 and GhIRX12	Zhang et al., 2018
GhSusA	sucrose synthase A	fibre initiation and elongation	Jiang et al., 2012
GhSusC	sucrose synthase C	fibre initiation and elongation	Brill et al., 2011
GhXTH1	xyloglucan endo-transglycosylase/ hydrolase	fiber elongation; its expression limits cotton fiber elongation	Lee et al., 2010
CTL1	chitinase-like (CTL)	secondary wall deposition in cotton lint fiber	Zhang et al., 2004
CTL2	chitinase-like (CTL)	secondary wall deposition in cotton lint fiber	Zhang et al., 2004
GhCesA2	Cellulose synthase catalytic subunits (originally named CelAs); GhCesA2-AT and GhCesA2-DT	secondary cell wall cellulose biosynthesis in developing fiber	Kim et al., 2012
GhFLAs	Fasciclin-like AGPs; GhFLA1	fiber initiation	Li et al., 2010
GhAGPs	Arabinogalactan proteins; (GhAGP2, GhAGP3, GhAGP4)	fiber initiation and elongation	Li et al., 2010
R2R3 MYB transcription factor GLABRA1 (GL1)
